# Supplementary material for: Epigenetic loss of RNA-methyltransferase NSUN5 in glioma targets ribosomes to drive a stress adaptive translational program
Source: Acta Neuropathol. 2019 Aug 19;138(6):1053–74. doi: 10.1007/s00401-019-02062-4 (PMC6851045; doi:10.1007/s00401-019-02062-4)
Supplement: Supplementary file 2 — Supplementary material 2 (XLSX 1436 kb) [file 401_2019_2062_MOESM2_ESM.xlsx]

## Sheet: A. NSUN5
	Dataset S1A: Methylation and Copy Number (CNV) data of COSMIC cell lines proyect dataset for the NSUN5 gene. Methylation data (blue header) includes all CpG sites interrogated with the HumanMethylation450 beadarray (green=unmethylated; red=methylated), incluiding the annotation of the CpGs in terms of chromosome (CHR), location (MAPINFO), affected gene (USCS REFGENE NAME), location within the gen…
					Methylation																				Copy Number
			TargetID		cg14706807	cg00664021	cg04493247	cg08192872	cg16327041	cg18065982	cg07297900	cg09187163	cg15779702	cg13424732	cg04033650	cg27330627	cg09232499	cg21802401	cg01251255	cg22558871	cg02605760	cg22232048	cg01088455		CHR	Start	End	minorCN	totalCN
			CHR		7
			MAPINFO		72717666	72717984	72719224	72719729	72720033	72721064	72721621	72721838	72722304	72722590	72722679	72722760	72722923	72722925	72722951	72723150	72723152	72723603	72723873
			UCSC REFGENE NAME		NSUN5
			UCSC REFGENE GROUP		Body											1stExon	TSS200			TSS1500
			RELATION TO UCSC CPG ISLAND		Island		S_Shore		N_Shelf	N_Shore				Island						S_Shore
			UCSC CPG ISLANDS NAME		chr7:72717665-72717985				chr7:72722327-72722967
	Cell Line	Tissue	Type	CosmicID
	SW13	Adrenal Gland	Adrenal Cortical Carcinoma	909744	0.839678	0.804262	0.920282	0.923131	0.902079	0.925196	0.961107	0.843348	0.143919	0.0546954	0.0580318	0.000868193	0.00386512	0.00653053	0.0115463	0.855352	0.853314	0.889373	0.873123		7	61991084	83820311	2	4
	ACN	Autonomic Ganglia	Neuroblastoma	906803	0.869705	0.799757	0.88153	0.668667	0.878996	0.788991	0.947335	0.535839	0.0546721	0.0793731	0.0651344	0.000560224	0.00441084	0.00251419	0.0213794	0.150287	0.201342	0.859269	0.807982		7	61987245	78354688	1	3
	BE2-M17	Autonomic Ganglia	Neuroblastoma	753616	0.697427	0.544295	0.915634	0.923798	0.903326	0.887601	0.987411	0.816996	0.268893	0.0486429	0.0708228	0	0.00201776	0	0.00359008	0.328701	0.414757	0.876356	0.848593		7	43259	92423933	1	2
	CHP-126	Autonomic Ganglia	Neuroblastoma	910567	0.840531	0.698823	0.727807	0.920311	0.889731	0.499311	0.92418	0.74387	0.409468	0.106112	0.342272	0.34263	0.621756	0.383951	0.421775	0.903191	0.681095	0.836503	0.746931		7	12930653	100418577	1	2
	CHP-134	Autonomic Ganglia	Neuroblastoma	910941	0.859945	0.753745	0.927607	0.91905	0.894618	0.877455	0.968166	0.877283	0.328835	0.0300964	0.0787466	0.000734754	0	0.0121724	0.0102542	0.413574	0.290064	0.926708	0.806385		7	26665091	82626626	1	2
	CHP-212	Autonomic Ganglia	Neuroblastoma	906820	0.881862	0.695977	0.906191	0.91769	0.882562	0.863984	0.936071	0.862163	0.141812	0.0401891	0.0834362	0.00222717	0.00807715	0.0224328	0.017659	0.844165	0.791188	0.901661	0.83335		7	71394227	72854118	0	2
	GI-ME-N	Autonomic Ganglia	Neuroblastoma	906872	0.775965	0.855675	0.636013	0.83444	0.862398	0.394759	0.835319	0.482203	0.460255	0.37952	0.597424	0.749596	0.746772	0.677357	0.646114	0.834665	0.727329	0.750125	0.612387		7	69689270	76054286	1	3
	GOTO	Autonomic Ganglia	Neuroblastoma	906875	0.832481	0.839039	0.85421	0.922493	0.856084	0.638891	0.905773	0.850966	0.46256	0.517614	0.47945	0.56792	0.605737	0.535204	0.546711	0.802405	0.769608	0.839426	0.836137		7	70262137	91378000	1	3
	IMR-5	Autonomic Ganglia	Neuroblastoma	907170	0.840235	0.706428	0.905928	0.928334	0.890209	0.885492	0.97162	0.86176	0.326935	0.045406	0.0720509	0.00284353	0.00481464	0.0125498	0.0213052	0.872449	0.728903	0.910632	0.788705		7	52764164	76767884	1	2
	KELLY	Autonomic Ganglia	Neuroblastoma	753618	0.817917	0.844527	0.885236	0.916635	0.874611	0.828522	0.945952	0.70674	0.214194	0.0487867	0.0697825	0	0.00389177	0.00636729	0.00496828	0.291329	0.354891	0.762257	0.812174		7	71714259	77651179	1	3
	KP-N-RT-BM-1	Autonomic Ganglia	Neuroblastoma	924189	0.884332	0.664369	0.94011	0.927728	0.720597	0.880338	0.930057	0.867124	0.11702	0.0309936	0.0586665	0.00141325	0.0136432	0.00322004	0.00600388	0.85136	0.601929	0.879322	0.780433		7	51157333	125764742	1	2
	KP-N-YN	Autonomic Ganglia	Neuroblastoma	907314	0.814713	0.445255	0.853412	0.891223	0.70977	0.790868	0.90479	0.802557	0.27644	0.0479024	0.072673	0	0.000259875	0.0115877	0.00627701	0.862286	0.833613	0.858949	0.824082		7	52432648	130439058	1	2
	KP-N-YS	Autonomic Ganglia	Neuroblastoma	946363	0.865749	0.871799	0.927596	0.920356	0.885896	0.859494	0.93967	0.858841	0.414315	0.289434	0.286077	0.106695	0.0362584	0.0216505	0.0476321	0.83552	0.759932	0.906085	0.831087		7	41737946	115501634	1	2
	LAN-6	Autonomic Ganglia	Neuroblastoma	949170	0.755787	0.612233	0.903274	0.939335	0.758742	0.779563	0.961563	0.853147	0.404466	0.104811	0.14351	0.0186551	0.0383226	0.0260249	0.0946907	0.940864	0.819272	0.920748	0.738547		7	70201815	159127005	1	2
	MC-IXC	Autonomic Ganglia	Neuroblastoma	908118	0.818321	0.766804	0.905586	0.912366	0.894495	0.840696	0.924478	0.837541	0.405094	0.052727	0.0754579	0	0.00361576	0.00513552	0.0101257	0.796671	0.755756	0.886238	0.843037		7	43259	133747268	1	2
	MHH-NB-11	Autonomic Ganglia	Neuroblastoma	908135	0.836836	0.79019	0.899167	0.896504	0.87704	0.835692	0.947552	0.637953	0.155174	0.0575722	0.0733794	0.00245771	0.00937367	0.0112052	0.0123844	0.712723	0.612613	0.846738	0.842188		7	51015582	126044975	1	3
	NB1	Autonomic Ganglia	Neuroblastoma	949179	0.676296	0.66894	0.670591	0.90395	0.561955	0.630787	0.900721	0.786249	0.436478	0.451496	0.444878	0.475345	0.599282	0.550715	0.54077	0.838699	0.766205	0.890251	0.778542		7	70188526	125200390	1	2
	NB10	Autonomic Ganglia	Neuroblastoma	949171	0.823663	0.420112	0.92104	0.919882	0.750608	0.834472	0.968689	0.805026	0.232902	0.0461752	0.0615122	0	0.00460048	0.00975369	0.00942883	0.0848193	0.136725	0.900374	0.803899		7	67497602	74335718	2	4
	NB12	Autonomic Ganglia	Neuroblastoma	949172	0.150587	0.445851	0.294034	0.824933	0.531422	0.203268	0.876261	0.588692	0.390996	0.0743013	0.764914	0.408646	0.673718	0.450721	0.372906	0.612045	0.58119	0.457411	0.612728		7	54373148	89239253	2	4
	NB13	Autonomic Ganglia	Neuroblastoma	949177	0.501789	0.627634	0.521618	0.810513	0.536977	0.367731	0.614463	0.49466	0.318519	0.200877	0.319138	0.145049	0.486844	0.391177	0.472086	0.812051	0.836437	0.476898	0.531489		7	70285994	107377681	2	4
	NB14	Autonomic Ganglia	Neuroblastoma	949178	0.908687	0.773432	0.916048	0.906035	0.877695	0.859504	0.927143	0.785079	0.122295	0.0682202	0.0632189	0.010756	0.00434342	0.010455	0.0184284	0.366239	0.377093	0.861881	0.764099		7	67028881	114763473	0	1
	NB17	Autonomic Ganglia	Neuroblastoma	949175	0.852817	0.837656	0.919075	0.905233	0.885058	0.877733	0.942876	0.867646	0.162738	0.0701839	0.0612503	0.0061268	0	0.0204045	0.0115617	0.104675	0.115076	0.863755	0.794897		7	71858167	99851937	2	4
	NB5	Autonomic Ganglia	Neuroblastoma	949176	0.847241	0.825122	0.938333	0.916063	0.91415	0.867854	0.964077	0.850326	0.169547	0.0417133	0.0783301	0.0153723	0.0045855	0.00989487	0.00937253	0.0811024	0.159211	0.879743	0.826935		7	43259	81248810	1	2
	NB6	Autonomic Ganglia	Neuroblastoma	949173	0.847219	0.765289	0.920494	0.942033	0.871679	0.856917	0.926044	0.597428	0.37531	0.0411456	0.0580544	0.00672382	0	0.0113006	0.00460448	0.658228	0.694011	0.860346	0.748401		7	68188319	102811980	1	2
	NB69	Autonomic Ganglia	Neuroblastoma	908440	0.835423	0.76865	0.909128	0.93115	0.891942	0.837839	0.954564	0.709528	0.101009	0.0521676	0.0736318	0.0046089	0.00306785	0.00409992	0.0211986	0.737121	0.678337	0.888959	0.861595		7	50355207	117324588	2	6
	NB7	Autonomic Ganglia	Neuroblastoma	949174	0.612258	0.280498	0.917709	0.911662	0.860489	0.871963	0.935504	0.691229	0.0395581	0.0424918	0.0591304	0	0.00906879	0.00466549	0.00992406	0.16795	0.243713	0.914413	0.842863		7	66988316	116947196	1	3
	NBSUSSR	Autonomic Ganglia	Neuroblastoma	925342	0.851721	0.868713	0.931553	0.925503	0.91339	0.888966	0.974762	0.745975	0.226901	0.0445407	0.0912959	0.00838716	0.0130368	0.00877118	0.021885	0.83567	0.769833	0.925524	0.810063		7	67968501	83964438	1	3
	NH-12	Autonomic Ganglia	Neuroblastoma	908447	0.845203	0.628555	0.92092	0.933384	0.903624	0.893778	0.947847	0.881505	0.380664	0.0357119	0.0687941	0.0135285	0	0.00999767	0.01201	0.829681	0.833705	0.90479	0.853193		7	43259	89686549	1	2
	SIMA	Autonomic Ganglia	Neuroblastoma	753620	0.845297	0.636236	0.77266	0.922162	0.853227	0.757865	0.933707	0.775636	0.392432	0.216684	0.347021	0.149164	0.411711	0.374453	0.331808	0.653326	0.732473	0.897952	0.79696		7	43259	107651115	2	4
	SK-N-AS	Autonomic Ganglia	Neuroblastoma	724828	0.798272	0.498482	0.845501	0.946306	0.839128	0.616812	0.92232	0.849496	0.447226	0.196146	0.229526	0.0413529	0.165979	0.125653	0.241131	0.862673	0.820335	0.896812	0.777796		7	55536086	94059317	1	2
	SK-N-DZ	Autonomic Ganglia	Neuroblastoma	688086	0.897909	0.880517	0.924423	0.92938	0.906552	0.875355	0.959981	0.655588	0.0964593	0.037387	0.0664521	0.000483994	0.00430561	0.0180786	0.00899654	0.177176	0.242594	0.784131	0.848203		7	43259	81571700	2	4
	SK-N-FI	Autonomic Ganglia	Neuroblastoma	688087	0.83904	0.816606	0.911033	0.922245	0.896742	0.849713	0.948695	0.572609	0.0450647	0.0236233	0.0606558	0.00976093	0.00933804	0.013499	0.00570805	0.220944	0.320112	0.880194	0.866156		7	69266080	132021416	1	2
	SK-N-SH	Autonomic Ganglia	Neuroblastoma	717431	0.851459	0.711165	0.918828	0.918024	0.824835	0.846667	0.961713	0.388121	0.0557589	0.0424853	0.070514	0.00405093	0	0.00574761	0.00366122	0.146955	0.103927	0.864415	0.849461		7	46610911	83954737	1	3
	TGW	Autonomic Ganglia	Neuroblastoma	910780	0.853646	0.873284	0.880032	0.907179	0.828108	0.882566	0.915574	0.86232	0.168458	0.0498359	0.0844008	0.000532434	0.00480914	0.00989978	0.00337564	0.29195	0.300555	0.875933	0.858132		7	43115555	75951948	1	3
	EGI-1	Biliary Tract	Carcinoma	906853	0.856122	0.839588	0.936754	0.916868	0.907762	0.89827	0.931196	0.608722	0.135259	0.0865788	0.0889166	0.0215195	0.41506	0.356858	0.540454	0.725451	0.538657	0.910507	0.72981		7	43259	125833462	1	2
	ETK-1	Biliary Tract	Carcinoma	906861	0.865185	0.803785	0.947024	0.926872	0.901586	0.876165	0.944209	0.861518	0.256082	0.0477303	0.0568477	0.00256048	0.0122574	0.0291865	0.276258	0.367062	0.37398	0.911998	0.771149		7	43259	142476077	2	4
	HUCCT1	Biliary Tract	Carcinoma	907069	0.866693	0.916215	0.945558	0.951861	0.911081	0.879717	0.966594	0.884792	0.178266	0.0294795	0.0838001	0	0.00592885	0.0103827	0.0245527	0.948652	0.849781	0.94638	0.789299		7	65052592	85251608	1	3
	TGBC1TKB	Biliary Tract	Carcinoma	909769	0.855132	0.823065	0.938459	0.915782	0.879987	0.84168	0.955329	0.884941	0.39314	0.0306093	0.0752593	0.00581949	0.00143641	0.000993345	0.0143386	0.334764	0.215817	0.901545	0.798097		7	65817133	76277830	0	2
	TGBC24TKB	Biliary Tract	Carcinoma	910695	0.863153	0.858043	0.923725	0.885493	0.894463	0.881738	0.950851	0.86523	0.155878	0.0611071	0.0632577	0.00446429	0.00180934	0.0128193	0.0131154	0.263535	0.19052	0.908714	0.841072		7	70084694	94136402	1	3
	CAL-29	Bladder	Urinary Bladder Transitional Cell	1290730	0.833099	0.850938	0.902568	0.928536	0.899415	0.85844	0.944284	0.751007	0.0875102	0.0702681	0.0704866	0.00243394	0.0195614	0.0358827	0.0382047	0.261847	0.238253	0.911674	0.823481		7	38727090	97870919	2	4
	KARPAS-1106P	Blood	B Cell Lymphoma	1327773	0.855363	0.89576	0.93025	0.828126	0.905879	0.58229	0.938276	0.871718	0.109948	0.0470492	0.0643946	0.00268853	0	0.0161576	0.0343358	0.937421	0.796422	0.888918	0.744193		7	69483506	107441502	1	2
	RCH-ACV	Blood	B Cell Precursor Leukemia	1330994	0.858225	0.895036	0.173615	0.915488	0.908168	0.871103	0.951023	0.878251	0.207479	0.0753716	0.0674218	0.00636171	0.00662639	0.0115546	0.0195964	0.566254	0.599143	0.261131	0.779583		7	43259	159127005	1	2
	EJM	Blood	Multiple Myeloma	1297447	0.877076	0.872403	0.931881	0.934316	0.668652	0.874019	0.942505	0.506811	0.0440412	0.0476095	0.0433814	0.00699717	0.00531579	0.00551151	0.00863995	0.157336	0.320035	0.902048	0.797445		7	62493598	84384877	0	2
	MOLP-8	Blood	Multiple Myeloma	1330950	0.831113	0.901669	0.894211	0.902563	0.90248	0.793647	0.942859	0.844108	0.0481267	0.077387	0.0652354	0	0.00203105	0.00788542	0.0139879	0.506488	0.407487	0.792148	0.787839		7	43259	89629127	2	3
	ALL-SIL	Blood	T Cell Leukemia	1295740	0.830877	0.901202	0.917564	0.921408	0.915732	0.847878	0.957647	0.877374	0.472105	0.0332593	0.0828194	0.00835094	0.0278222	0.0263026	0.0256772	0.921104	0.859954	0.902185	0.798674		7	38377925	142338469	1	2
	CAL-78	Bone	Chondrosarcoma	1290765	0.870203	0.891798	0.917402	0.931629	0.713354	0.878709	0.951947	0.604066	0.0730118	0.0405785	0.072083	0.00664795	0.00338015	0.0124192	0.0126141	0.326642	0.396718	0.913438	0.758069		7	70416214	78693316	0	3
	H-EMC-SS	Bone	Chondrosarcoma	907290	0.866172	0.870847	0.940466	0.932818	0.909752	0.88916	0.93172	0.887794	0.27869	0.0503603	0.0887906	0.0104962	0.0100826	0.0127253	0.0100012	0.854778	0.747029	0.926588	0.822172		7	54926397	142476077	1	2
	U-CH2	Bone	Chordoma	1503373	0.393334	0.181547	0.917308	0.510054	0.902511	0.662341	0.934535	0.837545	0.0923071	0.0500149	0.044539	0	0.0027121	0.0292461	0.0239285	0.554811	0.671322	0.873666	0.827721		7	71914153	77628407	1	3
	TC-71	Bone	Ewing'S Sarcoma	1240221	0.851232	0.78402	0.892328	0.884011	0.828125	0.789173	0.916947	0.781366	0.163782	0.0671086	0.0754899	0.0173989	0.00335171	0.00446221	0.0105928	0.147541	0.200456	0.902528	0.811559		7	29853940	81372452	2	4
	CADO-ES1	Bone	Ewings Sarcoma-Peripheral Primitive Neuroectodermal Tumour	753539	0.864959	0.762733	0.89803	0.928444	0.90032	0.890046	0.933574	0.869463	0.301282	0.0948824	0.0869681	0	0.00214943	0.0105752	0.011047	0.77533	0.71741	0.875761	0.81614		7	53159865	159127005	1	2
	ES1	Bone	Ewings Sarcoma-Peripheral Primitive Neuroectodermal Tumour	949158	0.835762	0.8015	0.928736	0.901788	0.890252	0.824609	0.94773	0.804696	0.143538	0.0461579	0.0533011	0	0	0.00584795	0.0061569	0.695745	0.586151	0.93001	0.813058		7	28095304	159127005	1	2
	ES3	Bone	Ewings Sarcoma-Peripheral Primitive Neuroectodermal Tumour	684055	0.847891	0.854439	0.889524	0.91143	0.912318	0.839778	0.901232	0.819044	0.392278	0.153804	0.207955	0.0497929	0.118344	0.0589597	0.179228	0.888262	0.764582	0.940133	0.843524		7	66258080	132805848	1	3
	ES4	Bone	Ewings Sarcoma-Peripheral Primitive Neuroectodermal Tumour	949156	0.838852	0.893137	0.931194	0.906935	0.893428	0.891547	0.954073	0.841499	0.438543	0.0575375	0.0696052	0.00947368	0.00465929	0.00725608	0.0115353	0.823636	0.799183	0.903288	0.842587		7	43255516	159127005	1	3
	ES5	Bone	Ewings Sarcoma-Peripheral Primitive Neuroectodermal Tumour	684057	0.827893	0.771333	0.823702	0.918606	0.879088	0.694705	0.907068	0.812561	0.47194	0.580753	0.627668	0.869801	0.749335	0.661248	0.610442	0.867993	0.771562	0.872516	0.843845		7	68425573	132966299	2	4
	ES7	Bone	Ewings Sarcoma-Peripheral Primitive Neuroectodermal Tumour	684059	0.837407	0.521011	0.889353	0.910185	0.890449	0.880593	0.921426	0.874752	0.345294	0.0619435	0.129182	0.0216573	0.0740896	0.0933424	0.176024	0.660889	0.634021	0.912857	0.84204		7	66587706	104133433	1	3
	ES8	Bone	Ewings Sarcoma-Peripheral Primitive Neuroectodermal Tumour	949155	0.746462	0.72834	0.573774	0.838852	0.691853	0.497052	0.796251	0.570087	0.391564	0.558097	0.572423	0.788145	0.722021	0.622353	0.611995	0.790335	0.814113	0.737483	0.743317		7	35531410	83153479	1	3
	EW-1	Bone	Ewings Sarcoma-Peripheral Primitive Neuroectodermal Tumour	949163	0.85346	0.705767	0.858802	0.916694	0.88961	0.821372	0.955736	0.807253	0.284	0.0463088	0.0602294	0.00295176	0.00281804	0.00373281	0.014251	0.310924	0.32217	0.933696	0.809962		7	57589803	80329100	1	2
	EW-11	Bone	Ewings Sarcoma-Peripheral Primitive Neuroectodermal Tumour	684062	0.847703	0.793181	0.840724	0.928077	0.896295	0.860565	0.928331	0.833307	0.397754	0.26003	0.315383	0.159943	0.282866	0.180962	0.266523	0.875095	0.785981	0.914975	0.85649		7	40801872	142476077	2	4
	EW-12	Bone	Ewings Sarcoma-Peripheral Primitive Neuroectodermal Tumour	949162	0.839139	0.540093	0.873359	0.892548	0.883719	0.819405	0.933531	0.840075	0.256069	0.126781	0.206769	0.0755297	0.163378	0.0847225	0.147395	0.921633	0.788132	0.891236	0.856739		7	52790635	117704763	1	3
	EW-13	Bone	Ewings Sarcoma-Peripheral Primitive Neuroectodermal Tumour	949166	0.817748	0.748875	0.878628	0.935975	0.716077	0.892165	0.944612	0.862628	0.235688	0.0578457	0.0818629	0.00266454	0.00865521	0.00752332	0.0209563	0.86494	0.788286	0.898592	0.846599		7	43259	159127005	1	2
	EW-16	Bone	Ewings Sarcoma-Peripheral Primitive Neuroectodermal Tumour	949165	0.854553	0.872378	0.928837	0.928463	0.892518	0.878655	0.962318	0.882989	0.423149	0.0997944	0.14267	0.0189902	0.0343089	0.0333689	0.04705	0.775551	0.665831	0.928551	0.835043		7	66258080	107757843	1	2
	EW-18	Bone	Ewings Sarcoma-Peripheral Primitive Neuroectodermal Tumour	949164	0.811081	0.756009	0.83736	0.91656	0.885712	0.86728	0.955719	0.830653	0.232658	0.0651219	0.0735108	0.0077209	0.0145276	0.00869321	0.0270085	0.548278	0.600357	0.885592	0.87087		7	39040893	89321438	1	4
	EW-22	Bone	Ewings Sarcoma-Peripheral Primitive Neuroectodermal Tumour	949167	0.712741	0.518286	0.876145	0.890581	0.780815	0.741637	0.918569	0.816901	0.218031	0.0649067	0.120506	0.0223242	0.0334365	0.0244861	0.0623785	0.75	0.756565	0.898461	0.818958		7	71886034	76887189	1	3
	EW-24	Bone	Ewings Sarcoma-Peripheral Primitive Neuroectodermal Tumour	949168	0.882545	0.847314	0.896495	0.941441	0.90424	0.918081	0.986287	0.834337	0.189037	0.0553132	0.077452	0.000124023	0.00478397	0.0107371	0.0526259	0.806818	0.717692	0.929319	0.815206		7	68070021	81121400	0	1
	EW-3	Bone	Ewings Sarcoma-Peripheral Primitive Neuroectodermal Tumour	949161	0.86655	0.862823	0.930443	0.928903	0.910271	0.707818	0.940354	0.867497	0.148049	0.0698265	0.0733042	0.0111449	0	0.00458716	0.0255778	0.937173	0.805373	0.919605	0.803719		7	47023761	108176341	1	2
	EW-7	Bone	Ewings Sarcoma-Peripheral Primitive Neuroectodermal Tumour	949160	0.844745	0.867509	0.939793	0.906418	0.894318	0.81402	0.954102	0.840623	0.133395	0.0452189	0.0704888	0	0.00154523	0.00683325	0.00750049	0.747126	0.700059	0.928521	0.846621		7	45664897	118385970	1	2
	MHH-ES-1	Bone	Ewings Sarcoma-Peripheral Primitive Neuroectodermal Tumour	908134	0.867134	0.892425	0.895638	0.917662	0.777923	0.853132	0.947651	0.869907	0.253603	0.0455061	0.0790709	0.0111493	0.00450038	0.0151385	0.0929054	0.91173	0.810847	0.911095	0.767726		7	40203356	107685895	2	4
	SK-PN-DW	Bone	Ewings Sarcoma-Peripheral Primitive Neuroectodermal Tumour	909731	0.837674	0.463154	0.920519	0.913256	0.696282	0.850957	0.942223	0.858078	0.374907	0.0658265	0.0824936	0.00344126	0	0.0102525	0.0472628	0.911811	0.9016	0.939607	0.841166		7	68337786	85345910	1	2
	CAL-72	Bone	Osteosarcoma	906827	0.880211	0.890194	0.911183	0.891076	0.899144	0.845924	0.950409	0.845155	0.418062	0.121575	0.142832	0.0351241	0.110878	0.0650573	0.231112	0.54023	0.561404	0.835346	0.804117		7	69837319	96621173	1	2
	G-292-CLONE-A141B1	Bone	Osteosarcoma	1290807	0.870381	0.873236	0.917785	0.942412	0.902818	0.864425	0.953227	0.876374	0.391136	0.189295	0.262879	0.187147	0.481399	0.378994	0.401396	0.911038	0.717348	0.920833	0.772579		7	61987174	111105988	0	2
	HOS	Bone	Osteosarcoma	907060	0.84361	0.881678	0.951415	0.940212	0.914392	0.865559	0.922189	0.861741	0.0930577	0.0422942	0.0499839	0.00635125	0.00229302	0.012428	0.115648	0.674635	0.547049	0.90365	0.829849		7	66248086	110236681	1	2
	HUO-3N1	Bone	Osteosarcoma	909977	0.83177	0.865453	0.925817	0.915316	0.821519	0.678814	0.921405	0.840277	0.0554642	0.0429594	0.0562913	0	0.0265352	0.038488	0.0296123	0.494253	0.444551	0.724429	0.783394		7	14619026	79085343	2	4
	HUO9	Bone	Osteosarcoma	907072	0.817358	0.895583	0.93985	0.916079	0.891153	0.876718	0.967823	0.84304	0.204937	0.054901	0.0502139	0.00207767	0.00180614	0.0016865	0.0338004	0.844003	0.84745	0.656419	0.752004		7	19790976	77178638	1	3
	MG-63	Bone	Osteosarcoma	908131	0.884043	0.773611	0.938293	0.921581	0.906542	0.881022	0.9317	0.890468	0.0690325	0.0610016	0.0575591	0.00496946	0.00359666	0.00607486	0.0229672	0.178203	0.275063	0.920756	0.807672		7	65061602	77725567	0	2
	NOS-1	Bone	Osteosarcoma	925345	0.808971	0.858778	0.866436	0.859967	0.590487	0.754865	0.900447	0.687188	0.0337608	0.0363087	0.0599872	0.00230871	0.0041157	0.00810164	0.0121972	0.192308	0.215452	0.600488	0.670733		7	67518522	72732834	1	2
	NY	Bone	Osteosarcoma	910849	0.861079	0.89499	0.929745	0.905726	0.900341	0.722821	0.938523	0.786594	0.347235	0.0592339	0.0538689	0	0	0.00391631	0.00386556	0.124224	0.219224	0.905691	0.787514		7	66922234	76277776	0	2
	SAOS-2	Bone	Osteosarcoma	909707	0.841571	0.848335	0.922385	0.927374	0.875065	0.829509	0.900054	0.861485	0.380038	0.102398	0.235669	0.0324064	0.113203	0.0653772	0.140925	0.585778	0.466883	0.85627	0.81071		7	69168512	76282796	1	2
	U-2-OS	Bone	Osteosarcoma	909776	0.813184	0.845414	0.890336	0.902739	0.800466	0.75945	0.864466	0.568245	0.0765294	0.0432538	0.0990727	0	0.000130689	0.0137637	0.00825059	0.151519	0.128319	0.844011	0.796915		7	70136442	76153349	1	3
	SJSA-1	Bone	Other	909717	0.876193	0.891251	0.915334	0.93994	0.905962	0.873478	0.945697	0.866255	0.139758	0.0583946	0.0507768	0.00146722	0.0127381	0.0227612	0.0392471	0.82525	0.764546	0.907277	0.838718		7	55138388	159127005	1	2
	ES6	Bone	Sarcoma	949157	0.84948	0.832819	0.886962	0.909478	0.894707	0.846374	0.939673	0.864004	0.218641	0.0451337	0.0602823	0.0012693	0.00297296	0.0029505	0.00642994	0.070376	0.131783	0.887428	0.819127		7	2486368	93403501	2	4
	SK-ES-1	Bone	Sarcoma (Anaplastic Osteosarcoma Or Ewing'S Sarcoma)	684072	0.851446	0.761301	0.903326	0.931035	0.88777	0.848773	0.928066	0.850097	0.321015	0.206803	0.223498	0.0995921	0.18534	0.12779	0.206734	0.720099	0.648197	0.910141	0.852764		7	70097265	124153392	1	3
	HCC1428	Breast	Adenocarcinoma	1290905	0.883366	0.666282	0.932994	0.920391	0.859663	0.860234	0.93473	0.392064	0.0316043	0.0331988	0.0753468	0.00192205	0.000537418	0.00329612	0.00938628	0.417737	0.327502	0.908761	0.899129		7	13715838	72762721	2	4
	EFM-192A	Breast	Breast Carcinoma	1290798	0.850541	0.465836	0.91192	0.900928	0.892744	0.822967	0.953013	0.630952	0.0494803	0.0312476	0.052761	0	0.0039031	0.00119629	0.00152972	0.306204	0.369014	0.881706	0.897587		7	72329792	73452783	0	4
	HDQ-P1	Breast	Breast Carcinoma	1290922	0.867908	0.90995	0.896174	0.951545	0.919638	0.844355	0.951702	0.859935	0.0293489	0.044983	0.0426674	0.00529047	0	0.0102765	0.00206911	0.0702341	0.0577756	0.898137	0.86729		7	61858375	77978285	2	5
	YMB-1-E	Breast	Breast Carcinoma	1303911	0.887222	0.768885	0.924293	0.919265	0.910385	0.892218	0.935936	0.632059	0.0329362	0.0420792	0.0477614	0.00281658	0	0.000985369	0.00708995	0.0557221	0.138182	0.928508	0.809202		7	44626377	85722747	1	3
	AU565	Breast	Carcinoma	910704	0.77541	0.277443	0.893172	0.873046	0.856182	0.67022	0.863168	0.309723	0.0257065	0.0544389	0.0599025	0.00220487	0.000109673	0	0.00492787	0.0750623	0.0787724	0.825124	0.863111		7	71659179	76574733	1	5
	BT-20	Breast	Carcinoma	906801	0.870195	0.868072	0.95056	0.941306	0.923856	0.905207	0.947686	0.881739	0.299193	0.0271329	0.0711943	0	0.00336519	0	0.00581088	0.227894	0.416584	0.920328	0.830794		7	71810805	97385971	0	2
	CAL-120	Breast	Carcinoma	906826	0.8807	0.864548	0.938594	0.941371	0.917547	0.885935	0.954971	0.565812	0.0582909	0.0491578	0.0418008	0	0	0.0131046	0.0287715	0.461049	0.39182	0.93036	0.869392		7	69902152	94524117	1	3
	CAL-148	Breast	Carcinoma	924106	0.849142	0.900451	0.941786	0.933983	0.913059	0.747266	0.977161	0.591201	0.030836	0.0365446	0.0661364	0.00173947	0	0.00654927	0.00496483	0.232932	0.192982	0.896839	0.843309		7	33001601	133785178	1	3
	CAL-51	Breast	Carcinoma	910927	0.826337	0.89933	0.946415	0.926771	0.885812	0.884832	0.950248	0.813406	0.159489	0.0388863	0.0596016	0.0035443	0	0.00447189	0	0.575427	0.709373	0.859041	0.83096		7	71127790	72877035	0	2
	CAL-85-1	Breast	Carcinoma	910852	0.715496	0.609813	0.933228	0.922552	0.911804	0.887379	0.968132	0.881047	0.0381296	0.0422346	0.0521273	0.000489956	0.0128336	0.00793151	0.018086	0.277477	0.399722	0.771161	0.826166		7	69724150	104743837	1	3
	CAMA-1	Breast	Carcinoma	946382	0.854169	0.675773	0.933197	0.937817	0.879726	0.861276	0.9519	0.419899	0.0243184	0.0444794	0.0578871	0.000548667	0.00657326	0.00274499	0.00128755	0.0410184	0.156173	0.931545	0.881314		7	43259	109433799	1	2
	COLO-824	Breast	Carcinoma	906812	0.803651	0.638051	0.891381	0.891295	0.856755	0.799519	0.945305	0.822821	0.320053	0.0904806	0.252042	0.0553394	0.500684	0.322032	0.436353	0.417688	0.565505	0.850037	0.810765		7	61987324	123153252	2	4
	DU-4475	Breast	Carcinoma	906844	0.838394	0.877777	0.92291	0.905426	0.701065	0.832275	0.944696	0.346512	0.0473203	0.0487843	0.0619102	0.00674979	0	0	0.00277835	0.0372689	0.0789644	0.74972	0.891707		7	68644565	133778653	2	5
	EFM-19	Breast	Carcinoma	906851	0.904229	0.892678	0.943662	0.9458	0.883615	0.904713	0.963758	0.823148	0.0658293	0.0267098	0.0518027	0.00598365	0.00470056	0.00202957	0.00648508	0.499418	0.544952	0.935204	0.838618		7	67284107	74197729	0	2
	EVSA-T	Breast	Carcinoma	906862	0.809364	0.466966	0.873246	0.892413	0.861136	0.679971	0.873697	0.500165	0.0355342	0.038084	0.0590437	0	0	0.00336323	0.00357398	0.109911	0.0830095	0.868713	0.86874		7	69867459	92241006	2	5
	HCC1143	Breast	Carcinoma	749710	0.884889	0.879833	0.952196	0.936087	0.907691	0.638006	0.948622	0.885077	0.328212	0.0560359	0.0610945	0.000556251	0.0092492	0.0122287	0.0154675	0.567947	0.531741	0.961357	0.721424		7	69687212	83789465	0	2
	HCC1187	Breast	Carcinoma	749711	0.704836	0.573751	0.873322	0.91477	0.846695	0.82878	0.944105	0.837801	0.436848	0.368941	0.331547	0.219777	0.343375	0.268433	0.258114	0.179221	0.157861	0.881141	0.853727		7	43259	97385971	2	4
	HCC1395	Breast	Carcinoma	749712	0.885997	0.791433	0.933852	0.934487	0.925275	0.874297	0.944456	0.86754	0.557126	0.487559	0.322067	0.358392	0.513768	0.444054	0.460052	0.58531	0.687968	0.9216	0.820294		7	65901556	75090014	1	3
	HCC1419	Breast	Carcinoma	907045	0.862213	0.826163	0.923492	0.933304	0.875933	0.848737	0.965	0.471394	0.0764741	0.0326241	0.0753736	0	0.00980244	0.00373875	0.0138222	0.0814717	0.174259	0.909391	0.84332		7	68180323	85183168	1	3
	HCC1569	Breast	Carcinoma	907046	0.817789	0.892729	0.925797	0.91462	0.908681	0.838543	0.92758	0.849759	0.326595	0.142033	0.080853	0.00647586	0.019878	0.0313596	0.0679249	0.118246	0.097646	0.850878	0.851262		7	69190837	120935391	2	4
	HCC1599	Breast	Carcinoma	749713	0.824205	0.574359	0.931298	0.917505	0.738627	0.874181	0.956552	0.885442	0.0720373	0.061706	0.0529555	0	0	0	0.000123701	0.0679287	0.161144	0.892864	0.841419		7	69911221	75681450	1	2
	HCC1806	Breast	Carcinoma	907047	0.860693	0.842059	0.927419	0.925048	0.896781	0.881924	0.914248	0.829184	0.130483	0.0801376	0.0588035	0.00820253	0.0108885	0.00434286	0.00714736	0.126108	0.162331	0.903929	0.831617		7	27805570	110849110	1	2
	HCC1937	Breast	Carcinoma	749714	0.820998	0.855322	0.918831	0.918606	0.906797	0.846276	0.96133	0.854546	0.250853	0.0461108	0.057171	0	0.0107598	0.0344168	0.0335626	0.521185	0.550371	0.916615	0.857252		7	65184781	109474530	2	4
	HCC1954	Breast	Carcinoma	749709	0.845983	0.752127	0.936042	0.935048	0.876729	0.875898	0.941121	0.840068	0.0499896	0.0448342	0.0705503	0.00263972	0	0.00178235	0.0126486	0.174519	0.18826	0.900961	0.87578		7	55221655	78528822	2	4
	HCC2157	Breast	Carcinoma	749715	0.863696	0.765783	0.924464	0.935195	0.906152	0.875611	0.94784	0.874565	0.328044	0.0964221	0.0779379	0	0	0	0.0086899	0.616498	0.622248	0.896639	0.874577		7	58015127	133324567	1	3
	HCC2218	Breast	Carcinoma	749716	0.895019	0.857066	0.951342	0.961091	0.870124	0.886574	0.863131	0.219306	0.0201917	0.0416964	0.0802144	0.00172574	0	0.00416667	0.00500469	0.0450966	0.170496	0.948525	0.835425		7	69689270	97276014	0	2
	HCC70	Breast	Carcinoma	907048	0.811802	0.639495	0.916506	0.911761	0.802482	0.851102	0.943499	0.836788	0.0712756	0.0580557	0.0705535	0.00221324	0.00719424	0.00192308	0.00775927	0.123954	0.219421	0.862397	0.861517		7	51087022	143226900	3	6
	HS-578-T	Breast	Carcinoma	905957	0.710462	0.831082	0.780407	0.876644	0.841397	0.573899	0.830994	0.773119	0.31366	0.103525	0.187	0.0591133	0.0287478	0.0275498	0.0710621	0.188177	0.157258	0.795263	0.703519		7	66258080	107770624	1	3
	MCF7	Breast	Carcinoma	905946	0.858805	0.70027	0.923102	0.929432	0.89219	0.852734	0.960946	0.656146	0.0648878	0.0227258	0.0543784	0	0	0.00615311	0.00252525	0.0607187	0.0796178	0.908391	0.834243		7	71851068	76513931	1	3
	MDA-MB-157	Breast	Carcinoma	925338	0.86466	0.784458	0.936788	0.923483	0.900757	0.904815	0.947016	0.808095	0.0599202	0.0479082	0.0456579	0	0	0	0.00540275	0.0481928	0.111413	0.838046	0.837052		7	69604358	90492962	1	3
	MDA-MB-231	Breast	Carcinoma	905960	0.854393	0.902096	0.936573	0.946717	0.924791	0.899497	0.965479	0.877841	0.0714863	0.0395218	0.0382719	0	0.0115853	0.00911124	0.0380915	0.452602	0.340253	0.899152	0.861843		7	22064637	126045652	1	3
	MDA-MB-361	Breast	Carcinoma	908121	0.85185	0.713991	0.918025	0.903037	0.89953	0.842565	0.934376	0.700822	0.0488771	0.0668937	0.0655304	0.00142616	0.00329973	0.00617717	0.00689061	0.0560132	0.125858	0.898459	0.853324		7	72702163	73113952	1	3
	MDA-MB-415	Breast	Carcinoma	924240	0.855807	0.701814	0.914366	0.932327	0.896574	0.860512	0.956537	0.830958	0.0452236	0.0384487	0.0463024	0.0011127	0	0	0.00308478	0.308789	0.292359	0.919386	0.74972		7	8941052	83968190	2	4
	MDA-MB-436	Breast	Carcinoma	1240172	0.854151	0.894178	0.917894	0.904617	0.901764	0.866803	0.949081	0.598393	0.0437059	0.0309302	0.0780049	0	0.00327495	0.00171196	0.0092734	0.191018	0.305607	0.902148	0.715705		7	71080398	90625838	1	3
	MDA-MB-453	Breast	Carcinoma	908122	0.880156	0.899891	0.93831	0.941135	0.910577	0.903496	0.907043	0.253274	0.0368186	0.0404901	0.0668401	0.000501655	0.0075861	0.00951684	0.00685508	0.0346878	0.0482604	0.933105	0.901332		7	69429577	94215758	2	4
	MDA-MB-468	Breast	Carcinoma	908123	0.864811	0.635569	0.924182	0.945494	0.910829	0.897129	0.924302	0.789591	0.0416688	0.037342	0.0844801	0	0.00464747	0	9.10747e-05	0.23632	0.243001	0.900202	0.833584		7	63296031	97874094	0	2
	MFM-223	Breast	Carcinoma	910948	0.889708	0.910052	0.943629	0.93249	0.901443	0.894144	0.898583	0.33511	0.0327194	0.0519409	0.0648502	0.000536193	0	0.0118774	0.00549692	0.0421304	0.131538	0.954892	0.827363		7	69066756	109106051	1	2
	MRK-NU-1	Breast	Carcinoma	908151	0.827873	0.830621	0.900104	0.904584	0.89253	0.798403	0.791179	0.34159	0.054846	0.0681267	0.0804516	0	0	0	0.00788668	0.101713	0.139642	0.845968	0.819962		7	55074786	121854388	2	5
	OCUB-M	Breast	Carcinoma	909256	0.832612	0.318813	0.896727	0.916554	0.896258	0.576711	0.801133	0.233866	0.0317033	0.0418885	0.0518749	0.00664767	0.000585309	0.00275879	0.0105511	0.0338629	0.0672663	0.903341	0.846829		7	29645242	89049856	2	4
	UACC-893	Breast	Carcinoma	909778	0.852565	0.853373	0.94673	0.934412	0.900595	0.870759	0.983486	0.791845	0.0366399	0.0408299	0.0531234	0	0.00388433	0	0.0112657	0.0718954	0.130221	0.938341	0.8554		7	69912439	76074981	0	2
	ZR-75-30	Breast	Carcinoma	909907	0.838428	0.679801	0.934025	0.924676	0.849719	0.872642	0.937483	0.774265	0.0936871	0.0547244	0.0728615	0.00201252	0.00162048	0.00736134	0.00137655	0.15283	0.227498	0.943057	0.835328		7	43259	78464517	2	4
	BT-474	Breast	Ductal Carcinoma	946359	0.86333	0.681915	0.927306	0.92561	0.869845	0.831655	0.948855	0.75134	0.0553231	0.040486	0.0788457	0.0047619	0.00495122	0.0119898	0.00235571	0.122773	0.157078	0.920664	0.778279		7	71071960	139585718	1	3
	BT-483	Breast	Ductal Carcinoma	949093	0.853125	0.675571	0.955599	0.924414	0.875515	0.840004	0.936138	0.560121	0.042354	0.0293647	0.0509594	0	0	0.0040036	0.0030398	0.0329125	0.0957354	0.927034	0.841706		7	71914153	76432963	2	4
	BT-549	Breast	Ductal Carcinoma	905951	0.875475	0.788563	0.933948	0.928743	0.918099	0.904122	0.947584	0.885218	0.0897692	0.0532094	0.0663415	0	0.0290882	0.00853192	0.0263671	0.365222	0.482059	0.926108	0.855212		7	62597031	155151498	1	3
	HCC38	Breast	Ductal Carcinoma	749717	0.823701	0.813256	0.925798	0.921963	0.897265	0.799535	0.912923	0.77433	0.184676	0.0489861	0.0694196	0.00347766	0.0143958	0.0249371	0.0570382	0.725154	0.717442	0.886119	0.794513		7	50466304	83523916	1	2
	T47D	Breast	Ductal Carcinoma	905945	0.838915	0.821394	0.930832	0.924931	0.888439	0.876396	0.926719	0.312287	0.0340617	0.0250166	0.0523313	0	0.000716772	0	0.00362056	0.00636022	0.0144344	0.922347	0.850306		7	42497247	86146600	2	4
	UACC-812	Breast	Ductal Carcinoma	910910	0.881134	0.879993	0.928246	0.944224	0.911891	0.894611	0.939617	0.531178	0.0428865	0.0528499	0.0688658	0.00830531	0.00820283	0.00873085	0.0156079	0.0770684	0.131297	0.92042	0.810355		7	66560768	98407758	1	3
	MDA-MB-330	Breast	Mixed	1330941	0.840583	0.698706	0.888605	0.954286	0.877616	0.692214	0.940545	0.800345	0.222095	0.0493738	0.0925185	0.00254176	0	0	0.0185029	0.356281	0.377451	0.895705	0.851091		7	63277172	104461487	2	4
	HCC1500	Breast	Primary Ductal Carcinoma	1303900	0.853417	0.913614	0.913622	0.932503	0.866811	0.898918	0.935514	0.458398	0.0632971	0.0543945	0.0648988	0.000861244	0	0.00266858	0.00584063	0.0855294	0.197692	0.917089	0.862195		7	30993062	76156542	1	2
	HCC202	Breast	Primary Ductal Carcinoma	1290906	0.865916	0.844742	0.939587	0.901816	0.894921	0.850275	0.928304	0.842824	0.186997	0.0462535	0.0671829	0.000589623	0	0.00301497	0.00487382	0.106361	0.196119	0.919777	0.887486		7	48006284	76606813	2	4
	CS1	Cartilage	Cartilage	1290795	0.837383	0.851999	0.762946	0.934245	0.56112	0.522275	0.643746	0.821683	0.163384	0.134384	0.253639	0.204744	0.624706	0.567852	0.532552	0.860583	0.765213	0.786763	0.774847		7	62715903	77829071	1	2
	D-423MG	Central Nervous System	Astrocytoma	946372	0.817988	0.837576	0.900539	0.900833	0.873504	0.825692	0.906171	0.841414	0.250664	0.0622571	0.0965271	0.00936836	0.0249558	0.0322155	0.0794941	0.519447	0.703924	0.82542	0.79837		7	70094620	74516552	0	5
	LN-18	Central Nervous System	Astrocytoma	1240168	0.834242	0.883214	0.922149	0.886964	0.901468	0.818774	0.931528	0.834289	0.264236	0.0410361	0.0693143	0.00291515	0.016928	0.0137134	0.0806557	0.382083	0.38308	0.79247	0.831565		7	66616604	76439291	1	3
	SF295	Central Nervous System	Astrocytoma	905985	0.8151	0.82456	0.90282	0.90402	0.886997	0.624868	0.821055	0.486745	0.284309	0.0869918	0.168088	0.077911	0.515074	0.3915	0.472027	0.957404	0.897644	0.71093	0.794116		7	66647640	78677620	1	4
	T98G	Central Nervous System	Astrocytoma	687586	0.872647	0.854108	0.921445	0.926701	0.801267	0.673736	0.906954	0.859194	0.412367	0.167004	0.311511	0.336492	0.568272	0.522651	0.561864	0.857007	0.789905	0.849183	0.789155		7	62295897	79067048	1	3
	U251	Central Nervous System	Astrocytoma	905983	0.853794	0.894151	0.924235	0.938353	0.81932	0.606983	0.980278	0.882112	0.443879	0.206881	0.308899	0.210093	0.410869	0.248143	0.267356	0.796837	0.864662	0.894449	0.874912		7	63133127	116756535	1	2
	LN-229	Central Nervous System	Glioblastoma	1240169	0.750652	0.818273	0.608674	0.871524	0.802342	0.333201	0.794335	0.691711	0.395164	0.382937	0.536875	0.758817	0.693129	0.584561	0.563468	0.929836	0.870284	0.814634	0.784821		7	71647959	78060951	1	5
	42-MG-BA	Central Nervous System	Glioma	687561	0.817888	0.886027	0.738855	0.876181	0.895001	0.548104	0.815954	0.805754	0.453857	0.123429	0.331405	0.259182	0.555371	0.466871	0.484667	0.865248	0.818681	0.839097	0.761075		7	69523236	78113950	1	5
	8-MG-BA	Central Nervous System	Glioma	687562	0.800368	0.774977	0.749563	0.935943	0.652007	0.496983	0.729023	0.680653	0.29355	0.154399	0.374138	0.347203	0.579385	0.39218	0.466534	0.276454	0.44241	0.732792	0.818763		7	69940715	73320111	0	2
	A172	Central Nervous System	Glioma	687563	0.829056	0.876109	0.88162	0.832688	0.896348	0.697115	0.89458	0.799515	0.483521	0.520193	0.510915	0.679001	0.675181	0.594089	0.565985	0.923122	0.822237	0.882717	0.814206		7	71988217	81355572	2	5
	AM-38	Central Nervous System	Glioma	910933	0.814048	0.698547	0.568386	0.70122	0.844617	0.344529	0.883089	0.831893	0.371819	0.276654	0.188753	0.713486	0.745642	0.601821	0.50751	0.729521	0.563808	0.683966	0.496165		7	16544311	77713926	0	3
	BECKER	Central Nervous System	Glioma	906746	0.660637	0.783897	0.738167	0.811209	0.620556	0.544796	0.846772	0.789434	0.393765	0.323624	0.467233	0.241917	0.443839	0.390761	0.40746	0.781701	0.746939	0.728064	0.740773		7	72211476	75146872	1	3
	CAS-1	Central Nervous System	Glioma	910943	0.831456	0.594144	0.892891	0.727043	0.630157	0.614038	0.927961	0.760518	0.353477	0.178374	0.389181	0.218177	0.328756	0.200526	0.0890286	0.871838	0.781837	0.83585	0.84693		7	69889858	76827730	2	5
	CCF-STTG1	Central Nervous System	Glioma	906823	0.844106	0.57384	0.899488	0.873217	0.663927	0.840759	0.921156	0.840876	0.138113	0.0467607	0.06653	0.00604816	0.0296775	0.0335652	0.0745332	0.914047	0.832031	0.876046	0.739442		7	26182214	77444919	2	6
	D-245MG	Central Nervous System	Glioma	946366	0.810888	0.710711	0.906499	0.706446	0.891421	0.785412	0.955754	0.846725	0.400952	0.304093	0.329072	0.282326	0.566553	0.485648	0.476731	0.932727	0.835806	0.809422	0.838598		7	56511825	96029161	2	6
	D-247MG	Central Nervous System	Glioma	946367	0.802307	0.841554	0.870101	0.745283	0.819858	0.799157	0.942505	0.826647	0.417836	0.121238	0.179386	0.0288644	0.369063	0.299795	0.252093	0.943978	0.825128	0.860601	0.862586		7	68684686	78401699	2	7
	D-263MG	Central Nervous System	Glioma	946368	0.84232	0.729338	0.931572	0.938854	0.606456	0.7466	0.944423	0.653321	0.252085	0.0656688	0.0671653	0.00268901	0	0.00575877	0.0113625	0.46873	0.493714	0.902976	0.8676		7	83824	159127005	0	3
	D-336MG	Central Nervous System	Glioma	946369	0.769348	0.79568	0.816969	0.880132	0.55876	0.739225	0.911102	0.822676	0.280832	0.0797911	0.103635	0.00703311	0.0375184	0.0234928	0.0409526	0.601021	0.631821	0.74228	0.841738		7	71712470	142476077	2	5
	D-392MG	Central Nervous System	Glioma	946370	0.834264	0.840072	0.903622	0.896232	0.748281	0.855006	0.948503	0.860234	0.188608	0.0884851	0.0925596	0.0145711	0.0430615	0.0372828	0.0658001	0.863636	0.698867	0.859155	0.840583		7	43259	76439270	0	3
	D-502MG	Central Nervous System	Glioma	946373	0.866121	0.840513	0.898278	0.835374	0.891495	0.897659	0.960987	0.871885	0.401664	0.0757355	0.0606299	0	0.00188383	0.00826245	0.0163583	0.875587	0.696761	0.908726	0.864547		7	63136233	77261740	1	3
	D-542MG	Central Nervous System	Glioma	753549	0.814469	0.710938	0.868906	0.862164	0.831762	0.621286	0.833523	0.745317	0.469123	0.200258	0.397371	0.358181	0.540317	0.393169	0.367158	0.894518	0.804047	0.76424	0.815184		7	69836148	77107378	3	6
	D-566MG	Central Nervous System	Glioma	946377	0.821545	0.862244	0.889537	0.89895	0.774682	0.761103	0.940346	0.84193	0.27298	0.0468223	0.0612297	0	0.00885818	0.00478469	0.0126894	0.368986	0.464995	0.834505	0.787696		7	70747491	73180121	2	6
	DBTRG-05MG	Central Nervous System	Glioma	906835	0.832331	0.803128	0.897075	0.728798	0.707437	0.847214	0.933398	0.839879	0.252171	0.0510023	0.0683672	0.0027155	0.198184	0.199823	0.190652	0.89695	0.827839	0.896153	0.833239		7	43259	159127005	1	5
	DK-MG	Central Nervous System	Glioma	906839	0.58779	0.789927	0.854523	0.873522	0.7031	0.661792	0.804098	0.682089	0.354219	0.41598	0.401021	0.486123	0.491627	0.349813	0.479989	0.851958	0.726151	0.854457	0.766463		7	55317252	112754904	1	3
	GAMG	Central Nervous System	Glioma	906868	0.86036	0.734337	0.92974	0.900839	0.659531	0.886151	0.931283	0.637909	0.255797	0.0256	0.0575769	0.000690667	0.011356	0.0301143	0.223734	0.934059	0.827063	0.816615	0.793118		7	57597627	159127005	1	4
	GB-1	Central Nervous System	Glioma	687568	0.867672	0.880081	0.910764	0.94289	0.880561	0.901986	0.948976	0.875677	0.419339	0.120969	0.0641939	0	0.00803691	0.0125843	0.0213158	0.903185	0.82137	0.772803	0.885212		7	61875431	85137782	1	3
	GI-1	Central Nervous System	Glioma	906871	0.832424	0.842352	0.888732	0.493105	0.678795	0.850649	0.958278	0.774069	0.217385	0.0606751	0.0525266	0.00240913	0.00200774	0.0175143	0.0332103	0.358974	0.472686	0.811773	0.862496		7	69383765	97697913	0	4
	GMS-10	Central Nervous System	Glioma	906873	0.896689	0.877167	0.932404	0.932357	0.897401	0.888193	0.933407	0.870145	0.378155	0.062774	0.0992337	0.0119464	0.0473035	0.036663	0.0474654	0.436782	0.454684	0.934334	0.778631		7	65202326	82931389	1	2
	H4	Central Nervous System	Glioma	907042	0.751495	0.845597	0.877125	0.937767	0.786763	0.611954	0.896471	0.827796	0.460484	0.217111	0.389599	0.397101	0.547785	0.504728	0.519812	0.777154	0.712107	0.732936	0.815438		7	62079484	98090437	1	4
	HS-683	Central Nervous System	Glioma	1240150	0.756134	0.640146	0.882457	0.744713	0.669915	0.766686	0.949926	0.782876	0.206776	0.0456434	0.0670573	0.00841001	0.00788022	0.00555856	0.0213471	0.8125	0.653535	0.809855	0.837688		7	70046675	76108762	1	2
	KALS-1	Central Nervous System	Glioma	907271	0.85757	0.812494	0.800449	0.917282	0.744442	0.843806	0.953616	0.853934	0.40581	0.133887	0.330338	0.286392	0.441925	0.367513	0.455823	0.501577	0.421348	0.908546	0.837156		7	63913582	82976066	1	3
	KINGS-1	Central Nervous System	Glioma	907279	0.829689	0.651666	0.878025	0.756476	0.787315	0.834307	0.931416	0.844689	0.36479	0.077907	0.0766109	0.0101743	0.0627591	0.0562375	0.0539657	0.445353	0.491859	0.875482	0.831558		7	38967349	115317894	1	2
	KNS-42	Central Nervous System	Glioma	907282	0.803702	0.847703	0.777521	0.89487	0.780007	0.588981	0.903893	0.833223	0.397917	0.404135	0.385719	0.308577	0.565583	0.502587	0.495602	0.904968	0.86801	0.830091	0.809125		7	71901731	77881814	2	5
	KNS-81-FD	Central Nervous System	Glioma	924188	0.80398	0.855574	0.897291	0.90605	0.777035	0.710907	0.908648	0.854081	0.370314	0.206827	0.280635	0.0935183	0.33394	0.236174	0.453697	0.907736	0.863704	0.856864	0.788427		7	55238464	91031343	1	3
	KS-1	Central Nervous System	Glioma	907313	0.691426	0.794196	0.248314	0.620621	0.717825	0.251686	0.874252	0.830997	0.467312	0.358979	0.606083	0.758856	0.737233	0.595083	0.59299	0.831547	0.757968	0.68534	0.679571		7	43259	132887579	2	4
	LN-405	Central Nervous System	Glioma	910694	0.877598	0.729006	0.924214	0.914339	0.821517	0.889955	0.929267	0.87397	0.453296	0.0860266	0.129244	0.0213255	0.0269187	0.0190444	0.0522078	0.791155	0.70458	0.906032	0.841825		7	50229750	98243167	2	5
	M059J	Central Nervous System	Glioma	949094	0.838468	0.856727	0.892498	0.900746	0.882667	0.771015	0.919357	0.852914	0.419005	0.111564	0.262073	0.0625646	0.195205	0.176278	0.298534	0.898463	0.796228	0.879116	0.843164		7	19224387	132069727	1	5
	MOG-G-UVW	Central Nervous System	Glioma	908145	0.546008	0.647087	0.640287	0.827343	0.453408	0.35492	0.483839	0.530945	0.327115	0.25469	0.476256	0.631703	0.622909	0.570146	0.603829	0.910876	0.896967	0.570015	0.580885		7	70141539	73043679	2	5
	NMC-G1	Central Nervous System	Glioma	908449	0.836503	0.877285	0.922837	0.894929	0.894591	0.862622	0.954047	0.859581	0.360201	0.0341727	0.0842608	0	0.0709189	0.120517	0.227491	0.905396	0.913695	0.888548	0.845706		7	12580554	105787598	2	4
	NO-10	Central Nervous System	Glioma	908452	0.792649	0.852544	0.734845	0.904315	0.79389	0.461709	0.877866	0.83046	0.421546	0.208106	0.427801	0.423491	0.686247	0.596963	0.492703	0.872679	0.78524	0.591484	0.602731		7	65954535	76179715	1	2
	NO-11	Central Nervous System	Glioma	908450	0.847578	0.890014	0.940245	0.901785	0.891773	0.870397	0.945613	0.8685	0.351005	0.033236	0.0919744	0.00677666	0.195082	0.241003	0.448144	0.8716	0.837446	0.894294	0.858893		7	3033865	97385971	0	4
	SF126	Central Nervous System	Glioma	909712	0.838831	0.860648	0.827202	0.914554	0.810975	0.526418	0.896595	0.493651	0.434192	0.218499	0.398442	0.488372	0.638304	0.58987	0.577956	0.907151	0.965854	0.816083	0.730664		7	62014326	122542790	1	2
	SF268	Central Nervous System	Glioma	905986	0.837837	0.858171	0.876809	0.921226	0.841231	0.786286	0.928419	0.847298	0.373953	0.136573	0.27288	0.111714	0.364997	0.300391	0.391175	0.882597	0.873541	0.780716	0.774222		7	67004828	77300110	1	3
	SF539	Central Nervous System	Glioma	905984	0.797613	0.825882	0.835796	0.884451	0.80737	0.769564	0.919442	0.784484	0.375071	0.0739006	0.1014	0.0114412	0.0342819	0.0190282	0.0485605	0.383426	0.364177	0.815533	0.736592		7	69363513	77804846	0	3
	SK-MG-1	Central Nervous System	Glioma	909729	0.854839	0.887359	0.919893	0.919368	0.901139	0.835816	0.937195	0.85467	0.421487	0.0789785	0.0783696	0.00498753	0.0402644	0.0696877	0.229214	0.838949	0.812981	0.869149	0.858046		7	71880223	76212389	1	3
	SNB75	Central Nervous System	Glioma	905982	0.826567	0.752769	0.888004	0.8983	0.890134	0.824837	0.953466	0.86232	0.457368	0.151404	0.12271	0.0705834	0.06406	0.0281349	0.0660861	0.766334	0.786688	0.855464	0.819646		7	65200778	73359085	1	4
	SW1088	Central Nervous System	Glioma	909745	0.841826	0.701339	0.923702	0.879785	0.813817	0.70556	0.92633	0.55292	0.269619	0.109086	0.151796	0.0412527	0.0245339	0.00772467	0.0422329	0.660488	0.578106	0.868527	0.837265		7	53649028	81409153	3	7
	SW1783	Central Nervous System	Glioma	909750	0.661112	0.608484	0.806348	0.782504	0.799924	0.689851	0.906988	0.731485	0.332781	0.113083	0.226349	0.0888402	0.549978	0.473744	0.382057	0.732871	0.768693	0.816694	0.775563		7	65886785	76135731	2	7
	U-118-MG	Central Nervous System	Glioma	687588	0.77667	0.764429	0.706597	0.901573	0.736985	0.4311	0.743726	0.644436	0.402747	0.104388	0.184996	0.128071	0.656199	0.596948	0.4789	0.698864	0.466902	0.784036	0.655319		7	20087330	111051134	1	3
	U-87-MG	Central Nervous System	Glioma	687590	0.828353	0.819372	0.86461	0.657265	0.86762	0.467829	0.915865	0.851017	0.266171	0.189655	0.465596	0.381138	0.711595	0.660861	0.685296	0.921864	0.806552	0.568389	0.681431		7	70016901	109433799	1	2
	YH-13	Central Nervous System	Glioma	909905	0.84196	0.542621	0.855667	0.657692	0.713966	0.573424	0.941723	0.520579	0.104681	0.0550865	0.0770666	0.00838223	0.0397817	0.0257592	0.057319	0.367521	0.385537	0.743422	0.830698		7	54440613	78411140	1	3
	YKG-1	Central Nervous System	Glioma	687592	0.824857	0.82798	0.911759	0.898246	0.800202	0.844609	0.940574	0.668555	0.222479	0.0392178	0.0567611	0.000704993	0.00192715	0.012303	0.396264	0.885806	0.848875	0.888143	0.848423		7	71576244	120268081	2	5
	D-283MED	Central Nervous System	Primitive Neuroectodermal Tumour-Medulloblastoma	906834	0.882278	0.793813	0.937451	0.914062	0.878974	0.857158	0.946378	0.858213	0.091461	0.0550138	0.0618326	0	0.00381679	0.00321027	0.00333333	0.899691	0.632566	0.923812	0.844044		7	43259	143928293	0	1
	DAOY	Central Nervous System	Primitive Neuroectodermal Tumour-Medulloblastoma	906833	0.795077	0.824949	0.798208	0.885613	0.87673	0.760656	0.929663	0.799367	0.230434	0.0385132	0.0554146	0.00521936	0.0104935	0.0162461	0.0558212	0.209442	0.261544	0.70824	0.857095		7	63115017	74141507	2	7
	ONS-76	Central Nervous System	Primitive Neuroectodermal Tumour-Medulloblastoma	909248	0.804873	0.833279	0.917865	0.895956	0.886691	0.853703	0.931039	0.852996	0.327553	0.0558172	0.0827875	0.0100063	0.0210117	0.0273147	0.0213145	0.416036	0.457692	0.693965	0.840981		7	71915445	76830395	2	4
	PFSK-1	Central Nervous System	Primitive Neuroectodermal Tumour-Medulloblastoma	683667	0.821426	0.861436	0.862827	0.926551	0.866847	0.826971	0.943067	0.823081	0.39556	0.0566534	0.0782333	0.00165926	0	0.00904174	0.0194195	0.571106	0.66504	0.856224	0.840695		7	15713934	132997232	2	4
	C-33-A	Cervix	Carcinoma	687505	0.827365	0.678216	0.893869	0.884829	0.724251	0.810302	0.916544	0.418927	0.0493053	0.0834892	0.055673	0.00887965	0.0032071	0.0134394	0.0123927	0.133163	0.198396	0.875617	0.809735		7	69545311	84599038	0	2
	CA-SKI	Cervix	Carcinoma	906824	0.825933	0.850174	0.916276	0.905041	0.893662	0.854067	0.949547	0.852991	0.226929	0.0895629	0.0720542	0.0161709	0.00491194	0.0108821	0.0144388	0.767535	0.658115	0.90229	0.839249		7	61987295	94048482	1	4
	DOTC2-4510	Cervix	Carcinoma	906843	0.851693	0.890433	0.910175	0.924592	0.897261	0.861766	0.922591	0.866332	0.101848	0.0634901	0.076041	0.0027187	0.00616016	0.00915954	0.0129013	0.123217	0.168594	0.900326	0.851846		7	48866316	79642286	2	4
	HT-3	Cervix	Carcinoma	907068	0.875002	0.856079	0.92379	0.93702	0.894377	0.866075	0.93932	0.899771	0.468448	0.0753549	0.0975046	0.00601878	0.00763735	0.00669965	0.0121814	0.22693	0.253556	0.920942	0.855698		7	64858945	108596014	1	3
	ME-180	Cervix	Carcinoma	687514	0.865053	0.77708	0.917634	0.928289	0.899189	0.850163	0.95896	0.868922	0.309067	0.065244	0.0925476	0.00981788	0.0190597	0.0269646	0.0314839	0.887238	0.823312	0.911111	0.81265		7	72308091	73690366	1	3
	OMC-1	Cervix	Carcinoma	949154	0.850438	0.624577	0.901874	0.915041	0.727273	0.858936	0.930531	0.845227	0.0827508	0.0573799	0.0691778	0.00894855	0.00330943	0.00393142	0.00816236	0.342806	0.358338	0.897827	0.826864		7	64435489	83834330	2	4
	SIHA	Cervix	Carcinoma	930297	0.832595	0.872778	0.905582	0.900864	0.899541	0.86171	0.903549	0.829236	0.152541	0.0768003	0.0910869	0.00517443	0.00632467	0.0111267	0.0114333	0.143636	0.231956	0.872049	0.816606		7	70047583	110359830	2	4
	SKG-IIIA	Cervix	Carcinoma	930298	0.853302	0.864466	0.911374	0.926896	0.902473	0.832457	0.929761	0.850935	0.122567	0.0560364	0.0690998	0.012603	0.00371451	0.011583	0.00894266	0.384531	0.35879	0.900832	0.821619		7	62652724	159127005	0	2
	SW756	Cervix	Carcinoma	724839	0.877071	0.898371	0.92442	0.912796	0.915194	0.876011	0.945964	0.876168	0.33003	0.0602696	0.0794594	0	0.0150519	0.0365961	0.0979592	0.912726	0.864244	0.889822	0.871152		7	70757278	82870122	2	5
	TC-YIK	Cervix	Carcinoma	946357	0.851406	0.799154	0.918377	0.923987	0.877865	0.662455	0.914934	0.609287	0.0677628	0.0611334	0.0697253	0.00403616	0.00288148	0.00868878	0.0466982	0.925437	0.844716	0.909906	0.840752		7	53881547	115181720	1	3
	HELA	Cervix	Cervical Adenocarcinoma	1298134	0.827459	0.772432	0.894239	0.909017	0.902616	0.833604	0.953664	0.823091	0.0534606	0.0723605	0.0678362	0.00727002	0.00252813	0.0116716	0.0101566	0.52279	0.417638	0.886839	0.816525		7	71454121	72854118	0	4
	C-4-I	Cervix	Cervical Carcinoma	687506	0.855969	0.860179	0.906105	0.919555	0.876259	0.82963	0.920731	0.617709	0.061583	0.0698556	0.0734942	0.00910874	0.00332742	0.0128307	0.00737145	0.480519	0.392097	0.889668	0.798096		7	53881547	88227790	1	2
	MS751	Cervix	Cervical Carcinoma	1240179	0.869637	0.653627	0.910294	0.933541	0.862815	0.843788	0.938133	0.780649	0.04353	0.0810623	0.0828368	0.00553623	0.0077233	0.00518767	0.00930734	0.135283	0.143967	0.894478	0.833101		7	57545562	106501498	1	2
	SISO	Cervix	Cervix Adenocarcinoma	1240212	0.865863	0.832168	0.90719	0.929677	0.879884	0.833721	0.419473	0.434023	0.0509678	0.0618949	0.0752148	0.00514638	0.00407359	0.01229	0.0140845	0.638204	0.41689	0.887384	0.812168		7	43965074	159127005	1	3
	COLO-205	Colon	Adenocarcinoma	905961	0.86906	0.847706	0.934754	0.941645	0.917693	0.877867	0.975092	0.611436	0.277411	0.0367178	0.0479692	0	0	0	0.00133457	0.0796228	0.0748344	0.886969	0.839607		7	52794712	110252960	1	3
	HCT-15	Colon	Adenocarcinoma	905937	0.866953	0.716406	0.923889	0.952439	0.850741	0.866298	0.862083	0.620901	0.022731	0.0225184	0.0505473	0	0	0	0	0.784	0.816484	0.941472	0.837405		7	40576472	97395461	1	2
	HT-29	Colon	Adenocarcinoma	905939	0.863845	0.909485	0.934114	0.93256	0.932401	0.858237	0.970234	0.72388	0.105458	0.0172748	0.0487717	0.00130015	0	0	0.014214	0.75	0.82363	0.907489	0.868334		7	66954848	98858167	2	4
	KM12	Colon	Adenocarcinoma	905989	0.867726	0.893869	0.94186	0.955342	0.94656	0.632509	0.937842	0.877359	0.0986276	0.033949	0.0492053	0.0059319	0	0	0.00510757	0.739027	0.697523	0.931668	0.891323		7	25914839	82017449	1	2
	SW48	Colon	Adenocarcinoma	909751	0.860653	0.920855	0.962537	0.950598	0.88885	0.85444	0.70125	0.198509	0.0275023	0.0289417	0.0536763	0	0	0.000928591	0	0.484509	0.463291	0.909256	0.86799		7	72166898	76390318	0	2
	CCK-81	Colon	Colon Adenocarcinoma	1240123	0.845535	0.577334	0.944236	0.9297	0.9065	0.716682	0.913445	0.542996	0.032377	0.0333985	0.0700874	0.0113354	0.00458648	0.00438857	0.00531055	0.0525478	0.0531094	0.906325	0.814407		7	29971957	82985074	2	4
	HCC-56	Colon	Colon Adenocarcinoma	1290907	0.862433	0.781647	0.934364	0.926099	0.919199	0.895867	0.958078	0.874493	0.148538	0.0398569	0.0624394	0.00461504	0.00619612	0.00665866	0.00818382	0.796552	0.763128	0.937062	0.83818		7	43107308	94056244	1	3
	LS-180	Colon	Colon Adenocarcinoma	998189	0.895633	0.834441	0.939306	0.92112	0.916462	0.86558	0.727977	0.737345	0.035145	0.0372273	0.0669136	0.00594141	0	0.00418979	0.00587568	0.480248	0.469536	0.91669	0.843935		7	50902340	110725523	1	2
	CL-40	Colon	Colon Carcinoma	1240124	0.86861	0.891591	0.917217	0.913347	0.892256	0.880124	0.910116	0.867824	0.0438834	0.0725552	0.072452	0.00410298	0.00289563	0.00620009	0.0115242	0.409676	0.290057	0.913877	0.83265		7	43259	85810608	1	2
	HT-115	Colon	Colon Carcinoma	907289	0.84184	0.880668	0.923292	0.907868	0.892925	0.628116	0.935101	0.861688	0.0495474	0.0389212	0.0488849	0	0.00395106	0.00270243	0.0112751	0.289208	0.288525	0.89679	0.827921		7	50757097	117176248	1	3
	MDST8	Colon	Colon Carcinoma	1240173	0.76558	0.866647	0.726564	0.677477	0.833064	0.514528	0.865423	0.81993	0.489152	0.211064	0.465267	0.298341	0.637089	0.577406	0.618807	0.749086	0.713789	0.848435	0.743876		7	71913545	76607295	1	5
	AN3-CA	Endometrium	Adenocarcinoma	910781	0.835305	0.691302	0.898044	0.912656	0.811095	0.682184	0.918088	0.428103	0.0544282	0.03169	0.0634463	0	0.0100378	0	0.00756474	0.0560707	0.095527	0.841739	0.84997		7	70202246	76441163	1	3
	COLO-684	Endometrium	Carcinoma	910691	0.858152	0.772336	0.92786	0.921662	0.856129	0.86511	0.946151	0.866661	0.301286	0.0562846	0.0693231	0.00495793	0	0.00704873	0.00892627	0.412775	0.422328	0.926581	0.832488		7	66482088	146231632	1	3
	ESS-1	Endometrium	Carcinoma	907000	0.871817	0.707772	0.925468	0.923648	0.760978	0.875416	0.949069	0.888501	0.0899584	0.048086	0.0561161	0	0.00850913	0.0216	0.0309693	0.87477	0.859404	0.908027	0.822553		7	70033813	132805104	1	2
	HEC-1	Endometrium	Carcinoma	907051	0.861351	0.860035	0.940415	0.910138	0.914019	0.93023	0.941656	0.868729	0.0456522	0.0428118	0.0449729	0.00154298	0	0.00276983	0.0067034	0.562698	0.483444	0.927438	0.798531		7	36072256	103264362	0	4
	KLE	Endometrium	Carcinoma	924187	0.865939	0.644947	0.912952	0.918281	0.85086	0.86447	0.935665	0.854688	0.0755806	0.0546543	0.0759315	0.00371941	0.00594617	0.00539811	0.0130168	0.0836364	0.190807	0.906416	0.832469		7	53914683	75520680	1	3
	MFE-280	Endometrium	Carcinoma	908129	0.867138	0.427935	0.910125	0.885058	0.86988	0.850477	0.939653	0.887421	0.0854136	0.0642347	0.092236	0.00243391	0.000568505	0.0130565	0.00656844	0.689848	0.705357	0.92127	0.832069		7	42233283	76711916	1	3
	MFE-296	Endometrium	Carcinoma	908130	0.845049	0.834731	0.895582	0.911457	0.883368	0.822814	0.931783	0.743005	0.0483804	0.0431849	0.0808646	0.00170229	0.00505749	0.0091012	0.00568354	0.413822	0.446742	0.878636	0.790876		7	43259	159127005	1	2
	SNG-M	Endometrium	Carcinoma	909735	0.831028	0.860428	0.898314	0.92214	0.907347	0.850571	0.928302	0.817276	0.0399464	0.0374309	0.0763005	0.00612314	0.00540424	0.0211306	0.0115775	0.498159	0.45045	0.836373	0.760242		7	49593285	159127005	1	2
	RL95-2	Endometrium	Endometrial Adenosquamous Carcinoma	930082	0.845317	0.895455	0.935967	0.920515	0.903318	0.769788	0.922878	0.860926	0.0746261	0.0820524	0.0737726	0.00877573	0	0	0.00666284	0.111726	0.164876	0.903096	0.806704		7	54959361	109433799	1	2
	EN	Endometrium	Endometrial Carcinoma	1240127	0.875103	0.849927	0.913922	0.943072	0.892207	0.883268	0.928912	0.766895	0.0408923	0.0558649	0.074019	0.00755668	0.00344787	0.0129536	0.0154297	0.846154	0.761044	0.920658	0.81122		7	67116206	91031343	2	4
	TOV-112D	Endometrium	Endometrioid Carcinoma	1299070	0.859212	0.851387	0.900759	0.910681	0.90479	0.890638	0.938948	0.881049	0.240085	0.0876733	0.170572	0.0989986	0.291636	0.217741	0.337841	0.880617	0.795918	0.919818	0.833443		7	43259	159127005	1	2
	MFE-319	Endometrium	Endometrium Adenocarcinoma	1240174	0.859577	0.634461	0.931435	0.924725	0.854887	0.901636	0.826836	0.197069	0.0312632	0.0659592	0.0645259	0.00219409	0.000451213	0.00526634	0.00994773	0.116451	0.195382	0.912033	0.765009		7	64941887	126942291	1	2
	KYSE-150	Esophagus	Squamous Cell Carcinoma	907317	0.853698	0.885424	0.894659	0.905108	0.892669	0.855577	0.950087	0.855619	0.0954662	0.0503819	0.0846345	0.0129593	0.00586409	0.0167579	0.0109545	0.905491	0.861314	0.902054	0.852977		7	63680532	95805504	1	4
	MY-M12	Haematopoietic & Lymphoid Tissue	Acute Byphenotic Leukemia	1330960	0.868351	0.928769	0.151295	0.892264	0.950828	0.888839	0.975353	0.893714	0.389734	0.0862936	0.0574523	0	0	0.00355882	0.0318335	0.904823	0.9733	0.914798	0.780185		7	56747946	159127005	1	2
	JURKAT	Haematopoietic & Lymphoid Tissue	Acute Lymphoblastic Leukemia	998184	0.854006	0.865328	0.926122	0.965974	0.806357	0.835283	0.923778	0.668969	0.0608083	0.0444764	0.0514167	0.0134296	0.00408132	0.00995364	0.0108395	0.811561	1	0.783047	0.788246		7	38424328	76877245	1	2
	MOLT-16	Haematopoietic & Lymphoid Tissue	Acute Lymphoblastic Leukemia	908147	0.861118	0.868552	0.870159	0.896399	0.87648	0.765448	0.926712	0.644027	0.107368	0.0304862	0.0678875	0	0	0.00925217	0.00752768	0.813223	0.803968	0.827725	0.814725		7	66146284	142338190	1	2
	MOLT-4	Haematopoietic & Lymphoid Tissue	Acute Lymphoblastic Leukemia	905958	0.867581	0.876827	0.931677	0.931309	0.912637	0.80936	0.969114	0.842838	0.138054	0.0291934	0.0560588	0.00433944	0	0.00163845	0.00128522	0.917657	0.821	0.869525	0.862679		7	50897276	84007353	2	4
	SUP-B15	Haematopoietic & Lymphoid Tissue	Acute Lymphoblastic Leukemia	1247871	0.884921	0.87588	0.818362	0.92652	0.930889	0.881202	0.94704	0.891459	0.204592	0.0591484	0.0557135	0.0124709	0	0.0157266	0.0326428	0.893478	0.802518	0.917553	0.850577		7	38619348	143612574	1	2
	GDM-1	Haematopoietic & Lymphoid Tissue	Acute Myeloid Leukemia	906870	0.870728	0.899995	0.537034	0.943561	0.918262	0.846923	0.943078	0.878096	0.500454	0.553727	0.423691	0.460349	0.583513	0.488847	0.540436	0.961592	0.924715	0.921534	0.827257		7	54607628	159127005	1	2
	HEL	Haematopoietic & Lymphoid Tissue	Acute Myeloid Leukemia	907053	0.86248	0.885493	0.902916	0.929174	0.878401	0.812708	0.945314	0.845475	0.403471	0.040191	0.0515563	0.00785149	0.00839339	0.0178121	0.101414	0.821481	0.871826	0.856652	0.798058		7	69219004	142476077	0	2
	HL-60	Haematopoietic & Lymphoid Tissue	Acute Myeloid Leukemia	905938	0.829967	0.870646	0.140124	0.911653	0.723362	0.7312	0.92356	0.426466	0.0401273	0.0534619	0.0507185	0.00117346	0.00521774	0.00906843	0.000740924	0.0328863	0.0696466	0.921571	0.85668		7	43259	90958316	1	2
	KO52	Haematopoietic & Lymphoid Tissue	Acute Myeloid Leukemia	1330932	0.865883	0.918398	0.91265	0.912299	0.920985	0.874178	0.958075	0.859977	0.0794955	0.0436147	0.0616062	0.0179508	0.00369262	0.0117428	0.00381632	0.047259	0.0724638	0.910525	0.826334		7	43259	91888613	1	2
	ME-1	Haematopoietic & Lymphoid Tissue	Acute Myeloid Leukemia	1330942	0.850114	0.891104	0.916982	0.927839	0.917754	0.873051	0.956379	0.873894	0.2522	0.0245132	0.0488878	0	0	0.00514533	0.0101887	0.853072	0.774323	0.923789	0.795743		7	32949001	159127005	1	2
	MOLM-13	Haematopoietic & Lymphoid Tissue	Acute Myeloid Leukemia	1330947	0.864564	0.903625	0.428283	0.923599	0.9063	0.874657	0.936536	0.885944	0.042585	0.0394144	0.0593239	0	0	0.000811594	0.0012858	0.0747729	0.136197	0.90692	0.85278		7	43259	94735782	1	2
	NB4	Haematopoietic & Lymphoid Tissue	Acute Myeloid Leukemia	1323913	0.808246	0.913089	0.228959	0.909155	0.894441	0.847216	0.959743	0.821231	0.2178	0.0208592	0.0659813	0.000102365	0.00238635	0.0105617	0.0087012	0.383855	0.271164	0.901834	0.756683		7	49425806	85357875	2	5
	OCI-AML3	Haematopoietic & Lymphoid Tissue	Acute Myeloid Leukemia	1290455	0.863401	0.876263	0.25	0.909365	0.809514	0.767605	0.96695	0.431498	0.0351236	0.0642388	0.0565356	0	0.00938848	0.00713237	0	0.034761	0.104757	0.848334	0.83513		7	35772718	90429066	1	2
	OCI-AML5	Haematopoietic & Lymphoid Tissue	Acute Myeloid Leukemia	1330983	0.868062	0.910296	0.914385	0.92376	0.916288	0.809288	0.932384	0.885317	0.102837	0.0366783	0.056886	0	0	0	0.000617411	0.16588	0.159204	0.914074	0.860494		7	43259	89029584	1	2
	OCI-M1	Haematopoietic & Lymphoid Tissue	Acute Myeloid Leukemia	1330985	0.816386	0.931396	0.943629	0.918149	0.923785	0.869139	0.940226	0.648775	0.111418	0.0437221	0.0596518	0.00527138	0	0.0019385	0	0.372218	0.55	0.863253	0.887575		7	64782426	77183970	0	4
	PL-21	Haematopoietic & Lymphoid Tissue	Acute Myeloid Leukemia	1330991	0.859325	0.908134	0.168133	0.893809	0.747824	0.568691	0.884751	0.644559	0.0531434	0.0471833	0.0523899	0.0117499	0	0.0018902	0.00901155	0.0506975	0.159876	0.885378	0.83855		7	72257197	84266571	2	5
	SUP-M2	Haematopoietic & Lymphoid Tissue	Anaplastic Large Cell Lymphoma	1331040	0.871846	0.893656	0.930158	0.928261	0.913964	0.865147	0.953039	0.519766	0.143029	0.0688656	0.0727455	0	0.0112545	0.02437	0.0472973	0.515379	0.411462	0.887069	0.837139		7	67567429	142047649	1	2
	KARPAS-231	Haematopoietic & Lymphoid Tissue	B Cell Leukemia	1327774	0.862961	0.905975	0.362493	0.813617	0.901316	0.864782	0.932127	0.876623	0.0792339	0.0422944	0.0670008	0.00917661	0.00707669	0.0174698	0.0578318	0.954751	0.923751	0.802341	0.786972		7	32552363	159127005	1	3
	GRANTA-519	Haematopoietic & Lymphoid Tissue	B Cell Lymphoma	1303897	0.883385	0.891273	0.555152	0.911616	0.67793	0.85076	0.951303	0.875331	0.0450422	0.0297048	0.0667685	0.000941546	0	0.00126178	0.0185896	0.900123	0.776181	0.798532	0.854212		7	66954848	103575173	1	2
	JEKO-1	Haematopoietic & Lymphoid Tissue	B Cell Lymphoma	1327765	0.821492	0.875547	0.888349	0.724044	0.88746	0.50263	0.948378	0.838681	0.14681	0.0672595	0.0697635	0.00379594	0	0	0.0064353	0.883166	0.754566	0.720243	0.682571		7	40945186	77178114	3	5
	JM1	Haematopoietic & Lymphoid Tissue	B Cell Lymphoma	1327768	0.86253	0.919499	0.938627	0.684478	0.90034	0.487255	0.948646	0.581495	0.0745921	0.0241678	0.0665954	0	0.0100297	0.012987	0.0269683	0.972287	0.82726	0.878625	0.835988		7	56709255	107685895	1	3
	JSC-1	Haematopoietic & Lymphoid Tissue	B Cell Lymphoma	1327769	0.861405	0.889779	0.914179	0.910362	0.898953	0.863199	0.928605	0.526052	0.0330003	0.0290521	0.0580023	0.00635284	0.00598278	0.00505805	0.00949333	0.874521	0.809266	0.890036	0.819116		7	24311728	100680954	2	4
	NU-DUL-1	Haematopoietic & Lymphoid Tissue	B Cell Lymphoma	1330982	0.841077	0.858721	0.908193	0.920733	0.895995	0.890416	0.959483	0.871006	0.120465	0.0313009	0.0839314	0.00041834	0	0.00628334	0.00717949	0.893655	0.864786	0.916501	0.819627		7	38398047	85356747	1	2
	OCI-LY-19	Haematopoietic & Lymphoid Tissue	B Cell Lymphoma	1330984	0.888795	0.947098	0.966601	0.84336	0.966987	0.913301	0.917909	0.892845	0.0440892	0.0452823	0.050425	0.00679694	0	0.00705798	0.0108966	0.838446	0.89701	0.89477	0.826497		7	52811025	159127005	1	2
	RC-K8	Haematopoietic & Lymphoid Tissue	B Cell Lymphoma	1330995	0.85506	0.930802	0.917547	0.910076	0.916939	0.840942	0.933303	0.846412	0.0850775	0.0322398	0.0587379	0.00301944	0.00443383	0.0160933	0.00439068	0.936544	0.926759	0.898656	0.825424		7	31583231	110511180	1	3
	SU-DHL-10	Haematopoietic & Lymphoid Tissue	B Cell Lymphoma	1331033	0.86346	0.898471	0.955805	0.715865	0.920379	0.667834	0.932871	0.552089	0.101234	0.0198828	0.0653552	0.00495001	0	0.00339189	0.0107156	0.93552	0.893157	0.851982	0.72615		7	2330496	141751876	1	3
	SU-DHL-4	Haematopoietic & Lymphoid Tissue	B Cell Lymphoma	1331035	0.864193	0.909372	0.914062	0.878422	0.918605	0.885118	0.963479	0.870512	0.283067	0.033978	0.0636332	0.0135079	0.00808989	0.00893744	0.0208412	0.900943	0.873547	0.87414	0.792965		7	55848150	82838670	1	3
	SU-DHL-5	Haematopoietic & Lymphoid Tissue	B Cell Lymphoma	1331036	0.865144	0.907528	0.927496	0.924535	0.904645	0.86992	0.934542	0.658517	0.349102	0.0487002	0.0729751	0.000761325	0.00377111	0.0166407	0.240593	0.9338	0.898256	0.913719	0.839286		7	70069009	97385971	2	4
	SU-DHL-6	Haematopoietic & Lymphoid Tissue	B Cell Lymphoma	1331037	0.848064	0.909185	0.916446	0.902279	0.857408	0.861666	0.945635	0.802572	0.0558906	0.0612355	0.0636031	0.00772416	0.00657513	0.00538614	0.00999237	0.854909	0.822628	0.761194	0.857895		7	43259	111029387	1	3
	SU-DHL-8	Haematopoietic & Lymphoid Tissue	B Cell Lymphoma	1331038	0.845663	0.871867	0.911837	0.727174	0.891853	0.87193	0.940448	0.863677	0.135212	0.0431019	0.061096	0.00438459	0	0.0152135	0.0645516	0.916008	0.787859	0.864341	0.745194		7	68826176	98648365	1	3
	VAL	Haematopoietic & Lymphoid Tissue	B Cell Lymphoma	1331048	0.862261	0.909605	0.958013	0.776263	0.911579	0.905242	0.959317	0.870612	0.0624094	0.0316738	0.0509002	0	0	0.0223772	0.16033	0.967286	0.880328	0.92494	0.834146		7	43259	159127005	1	2
	WSU-DLCL2	Haematopoietic & Lymphoid Tissue	B Cell Lymphoma	1331050	0.882427	0.940943	0.954394	0.892396	0.941848	0.891456	0.960629	0.888856	0.0386759	0.0375343	0.0417012	0	0	0.00717154	0.00846317	0.795229	0.627427	0.887447	0.7377		7	61888128	75299859	1	2
	KOPN-8	Haematopoietic & Lymphoid Tissue	B Cell Precursor Leukemia	1330933	0.847343	0.892515	0.939619	0.919752	0.896345	0.88782	0.943239	0.870582	0.0970138	0.0320098	0.0733278	0.00492151	0.0352638	0.0503314	0.166616	0.90991	0.781825	0.71445	0.690101		7	43259	109433799	1	2
	RAJI	Haematopoietic & Lymphoid Tissue	Burkitt Lymphoma	909262	0.92086	0.905623	0.896067	0.97371	0.914334	0.895407	0.952573	0.904414	0.0407376	0.0430232	0.0737833	0	0.00209309	0.0056908	0.0104321	0.929249	0.726316	0.937184	0.703038		7	72659608	74142105	0	1
	GA-10	Haematopoietic & Lymphoid Tissue	Burkitt'S Lymphoma	1303896	0.878173	0.883209	0.90624	0.891682	0.894947	0.875355	0.934502	0.877344	0.0544492	0.0528661	0.0482144	0.0056239	0.00676018	0.0082558	0.0195771	0.870942	0.751658	0.789124	0.808686		7	42496091	117668083	2	4
	NAMALWA	Haematopoietic & Lymphoid Tissue	Burkitt'S Lymphoma	908159	0.852562	0.883567	0.784371	0.779453	0.897538	0.849809	0.93297	0.875714	0.0852677	0.0578549	0.0647315	0	0.00225708	0.00907688	0.00408962	0.926186	0.837796	0.883186	0.832767		7	70344727	154378331	2	5
	JURL-MK1	Haematopoietic & Lymphoid Tissue	Chronic Myeloid Leukemia	1327771	0.867964	0.884665	0.920092	0.926013	0.910035	0.874339	0.927718	0.492774	0.0596579	0.0367259	0.0772472	0	0.00324035	0.00425294	0.00435152	0.0605078	0.170161	0.889194	0.843442		7	54334024	127079816	1	2
	KCL-22	Haematopoietic & Lymphoid Tissue	Chronic Myeloid Leukemia	1330931	0.863355	0.935019	0.889172	0.940592	0.917741	0.885993	0.947123	0.895315	0.486343	0.262414	0.244764	0.0881816	0.0891876	0.056589	0.117903	0.888316	0.848265	0.911391	0.833357		7	33003687	108739341	1	2
	697	Haematopoietic & Lymphoid Tissue	Haematopoietic Neoplasm	906800	0.851533	0.877085	0.746722	0.926365	0.899659	0.852292	0.947558	0.86735	0.43113	0.0979725	0.0675976	0.0256561	0.126198	0.176298	0.451816	0.84304	0.7916	0.560412	0.744147		7	18975189	90655103	1	2
	ARH-77	Haematopoietic & Lymphoid Tissue	Haematopoietic Neoplasm	906765	0.856391	0.87632	0.899279	0.764377	0.885607	0.851343	0.945884	0.84913	0.0846556	0.0486403	0.0701433	0.00503731	0.000413451	0.00445732	0.0119929	0.748224	0.442088	0.834566	0.78057		7	43259	94683772	1	2
	BE-13	Haematopoietic & Lymphoid Tissue	Haematopoietic Neoplasm	906763	0.861383	0.868078	0.93548	0.919107	0.904334	0.872528	0.935981	0.857229	0.193677	0.0542214	0.0724198	0	0	0.0124077	0.0101054	0.883893	0.792523	0.875648	0.823684		7	66482088	126079144	2	4
	BV-173	Haematopoietic & Lymphoid Tissue	Haematopoietic Neoplasm	910710	0.870393	0.881752	0.786371	0.9127	0.902634	0.858386	0.942898	0.880542	0.47235	0.232982	0.0418037	0	0	0.0211511	0	0.940708	0.763488	0.858383	0.874399		7	54779952	134918822	1	2
	CCRF-CEM	Haematopoietic & Lymphoid Tissue	Haematopoietic Neoplasm	905952	0.786061	0.882166	0.930072	0.918848	0.911901	0.854149	0.951098	0.862879	0.16449	0.0558321	0.0981804	0.0108058	0	0.0070428	0.0136986	0.917955	0.776085	0.880997	0.783414		7	38479220	125251771	1	2
	CESS	Haematopoietic & Lymphoid Tissue	Haematopoietic Neoplasm	910688	0.86142	0.848314	0.938894	0.938338	0.905387	0.865006	0.95316	0.872114	0.0458412	0.052509	0.0621364	0.00649812	0.00619378	0.0020369	0.0172155	0.874304	0.68326	0.818275	0.714551		7	43259	159127005	1	2
	CML-T1	Haematopoietic & Lymphoid Tissue	Haematopoietic Neoplasm	910951	0.857633	0.875632	0.909972	0.911425	0.91728	0.869655	0.971923	0.854681	0.264975	0.0418625	0.0792252	0.00376927	0.00780336	0.00975903	0.0124856	0.878788	0.853786	0.908049	0.813765		7	55482833	104271093	1	2
	CTV-1	Haematopoietic & Lymphoid Tissue	Haematopoietic Neoplasm	753548	0.837531	0.872719	0.945561	0.914893	0.892165	0.870474	0.937415	0.50031	0.0323769	0.035067	0.0671503	0.00330806	0	0	0	0.358548	0.384321	0.701461	0.853312		7	38356809	142020111	1	2
	EM-2	Haematopoietic & Lymphoid Tissue	Haematopoietic Neoplasm	906855	0.869662	0.874106	0.215749	0.914409	0.886886	0.870149	0.948732	0.8693	0.317654	0.0667475	0.0621825	0	0	0.0085592	0.00741883	0.0384615	0.118474	0.88195	0.835187		7	43259	76748012	1	3
	EOL-1-CELL	Haematopoietic & Lymphoid Tissue	Haematopoietic Neoplasm	906856	0.847569	0.864522	0.871718	0.911132	0.905343	0.892184	0.957899	0.868905	0.491562	0.0519897	0.0802911	0.00907201	0.000533191	0.00672043	0.0134763	0.530678	0.572798	0.896646	0.826771		7	43259	126172521	1	2
	GR-ST	Haematopoietic & Lymphoid Tissue	Haematopoietic Neoplasm	906877	0.842489	0.876623	0.924276	0.907487	0.881559	0.864126	0.934463	0.818177	0.0806436	0.0456818	0.0477852	0.0136696	0.00290624	0.0053379	0.0064659	0.90042	0.786285	0.857908	0.858548		7	70084694	91029468	1	3
	K-562	Haematopoietic & Lymphoid Tissue	Haematopoietic Neoplasm	905940	0.822343	0.884156	0.904792	0.895661	0.892799	0.792691	0.936961	0.603202	0.0572328	0.0432621	0.0655168	0	0.00441815	0.00921938	0.00925591	0.667312	0.59086	0.839602	0.784067		7	61063975	105143730	2	4
	KARPAS-45	Haematopoietic & Lymphoid Tissue	Haematopoietic Neoplasm	907272	0.830697	0.862644	0.933164	0.912015	0.880186	0.856565	0.968683	0.85625	0.324969	0.0383683	0.0611287	0	0	0.00476831	0.00951949	0.905946	0.804481	0.856846	0.8404		7	38400958	142020111	2	4
	KASUMI-1	Haematopoietic & Lymphoid Tissue	Haematopoietic Neoplasm	907275	0.851918	0.866387	0.37834	0.914273	0.886155	0.856156	0.936031	0.861536	0.366046	0.0422733	0.063959	0	0.000748279	0.00694444	0.00568182	0.382708	0.452026	0.917513	0.809493		7	4394805	89711822	1	2
	KE-37	Haematopoietic & Lymphoid Tissue	Haematopoietic Neoplasm	907277	0.813976	0.853227	0.917765	0.915598	0.894748	0.820129	0.949648	0.836082	0.0856383	0.0588893	0.0623736	0.00276243	0	0.00668633	0.00430876	0.918147	0.844943	0.763659	0.839215		7	38386791	82210560	1	2
	KG-1	Haematopoietic & Lymphoid Tissue	Haematopoietic Neoplasm	907278	0.849438	0.872493	0.927098	0.93015	0.921832	0.883958	0.961707	0.86122	0.0905512	0.0429218	0.0705399	0	0.00325685	0.00403407	0.013917	0.87873	0.789396	0.922019	0.819484		7	23502518	94879225	1	2
	KMOE-2	Haematopoietic & Lymphoid Tissue	Haematopoietic Neoplasm	907280	0.849657	0.88561	0.941735	0.921822	0.89507	0.897105	0.950279	0.864545	0.26219	0.0336349	0.0730244	0.00317051	0.00550645	0.00673924	0.00464513	0.667752	0.554054	0.922095	0.724387		7	72149966	91031506	0	3
	KU812	Haematopoietic & Lymphoid Tissue	Haematopoietic Neoplasm	907311	0.861787	0.827792	0.906354	0.92322	0.886905	0.879174	0.946104	0.838698	0.119364	0.0344731	0.0499496	0.00606528	0.00156617	0.0018525	0.00219138	0.109302	0.136029	0.926389	0.75497		7	2080966	108594196	0	2
	KY821	Haematopoietic & Lymphoid Tissue	Haematopoietic Neoplasm	907300	0.861795	0.818626	0.141908	0.907199	0.65002	0.801011	0.83451	0.450325	0.0351742	0.0440369	0.0635995	0.00257206	0.00202814	0.00667311	0.00376126	0.0385935	0.0915239	0.837922	0.870307		7	67242149	117356893	2	4
	LAMA-84	Haematopoietic & Lymphoid Tissue	Haematopoietic Neoplasm	907783	0.897399	0.890882	0.918984	0.928691	0.920703	0.888405	0.942355	0.864288	0.121324	0.0403308	0.0561195	0.00545635	0.00579302	0.0085126	0.00923704	0.649446	0.601578	0.888426	0.804037		7	53593511	159127005	0	2
	LC4-1	Haematopoietic & Lymphoid Tissue	Haematopoietic Neoplasm	907787	0.846612	0.912776	0.961	0.931327	0.932798	0.887975	0.977506	0.863769	0.218116	0.047619	0.051142	0.00706517	0.0502912	0.112403	0.290048	1	0.858515	0.77657	0.767295		7	72325007	85573660	1	2
	MEG-01	Haematopoietic & Lymphoid Tissue	Haematopoietic Neoplasm	908126	0.859549	0.895378	0.930507	0.942149	0.914783	0.879283	0.951067	0.599918	0.0928212	0.0318275	0.0475244	0	0	0.0030641	0.00909306	0.868263	0.768734	0.886759	0.836314		7	43259	142476077	0	2
	ML-2	Haematopoietic & Lymphoid Tissue	Haematopoietic Neoplasm	908141	0.855684	0.897665	0.16993	0.930845	0.880235	0.820115	0.830344	0.533693	0.0820767	0.0529313	0.0551899	0.00376165	0	0.0120527	0	0.506784	0.507401	0.913846	0.843404		7	54055870	98398191	1	2
	MONO-MAC-6	Haematopoietic & Lymphoid Tissue	Haematopoietic Neoplasm	908148	0.871378	0.880915	0.117284	0.694444	0.690557	0.688257	0.957189	0.383765	0.0477772	0.0421005	0.0548056	0.00753147	0	0.00194837	0.000225555	0.025858	0.0841479	0.872471	0.827331		7	57394825	111060786	1	2
	MV-4-11	Haematopoietic & Lymphoid Tissue	Haematopoietic Neoplasm	908156	0.871344	0.903117	0.886434	0.908827	0.930452	0.881699	0.964594	0.861246	0.331704	0.0530201	0.0584264	0	0.00353599	0	0.00320297	0	0.122483	0.917495	0.830737		7	55105320	159127005	1	2
	NKM-1	Haematopoietic & Lymphoid Tissue	Haematopoietic Neoplasm	908448	0.855688	0.896264	0.929428	0.90479	0.923065	0.849844	0.943198	0.874122	0.121337	0.0518917	0.0689651	0.00920556	0.00184366	0.00636195	0.00255311	0.647687	0.579571	0.906773	0.855465		7	72236616	110915339	1	3
	NOMO-1	Haematopoietic & Lymphoid Tissue	Haematopoietic Neoplasm	908451	0.825146	0.883526	0.265628	0.864735	0.883768	0.651576	0.930953	0.589102	0.0614544	0.0420564	0.063326	0.00312966	0.000915018	0.0146628	0	0.031908	0.0583956	0.789908	0.85394		7	69384562	81524887	1	4
	OCI-AML2	Haematopoietic & Lymphoid Tissue	Haematopoietic Neoplasm	910947	0.845646	0.901123	0.0994523	0.221651	0.448413	0.759689	0.988177	0.462023	0.250297	0.027392	0.0470054	0	0	0.00788859	0	0.0301747	0.0785473	0.838862	0.816844		7	70271908	110562818	1	2
	P31-FUJ	Haematopoietic & Lymphoid Tissue	Haematopoietic Neoplasm	909253	0.852419	0.892563	0.127165	0.897318	0.885009	0.851846	0.932967	0.845594	0.133349	0.0480027	0.0574783	0.0115073	0.00477288	0.0108965	0.0140084	0.213228	0.328881	0.900234	0.842492		7	67570488	86040907	1	3
	QIMR-WIL	Haematopoietic & Lymphoid Tissue	Haematopoietic Neoplasm	910545	0.853087	0.884774	0.933714	0.878364	0.923733	0.877988	0.944797	0.872446	0.0966723	0.0398741	0.0498617	0.0026434	0	0.0110868	0.0198997	0.767422	0.718106	0.862538	0.818014		7	36061785	159127005	1	2
	RPMI-8866	Haematopoietic & Lymphoid Tissue	Haematopoietic Neoplasm	910544	0.860467	0.889753	0.941466	0.924256	0.906849	0.888412	0.980401	0.873256	0.0310569	0.0571841	0.0565956	0.00969723	0	0.0139714	0.000443459	0.716088	0.752841	0.9085	0.850154		7	52794612	110015588	1	2
	RS4-11	Haematopoietic & Lymphoid Tissue	Haematopoietic Neoplasm	909703	0.822762	0.898658	0.540712	0.908345	0.916547	0.815455	0.913059	0.858418	0.271277	0.0605226	0.0597238	0.0105806	0.00374968	0.00697649	0.0141362	0.912773	0.878679	0.697742	0.83804		7	63311643	89687264	1	3
	SIG-M5	Haematopoietic & Lymphoid Tissue	Haematopoietic Neoplasm	909715	0.860712	0.862007	0.27359	0.874272	0.902721	0.886969	0.899557	0.574239	0.0721564	0.0747039	0.0685645	0.0145848	0.000961641	0.0172657	0	0.0421655	0.130066	0.84197	0.82494		7	43259	159127005	1	3
	SKM-1	Haematopoietic & Lymphoid Tissue	Haematopoietic Neoplasm	909722	0.843072	0.847787	0.71019	0.931772	0.909417	0.846713	0.93863	0.839353	0.104489	0.0431385	0.057532	0.00954493	0.00410959	0.0118078	0.00636943	0.175194	0.218143	0.897557	0.88525		7	70220123	88676411	2	5
	THP-1	Haematopoietic & Lymphoid Tissue	Haematopoietic Neoplasm	909771	0.870239	0.897039	0.423988	0.917039	0.929817	0.903922	0.953853	0.894897	0.0515959	0.0472057	0.0521198	0.00450644	0.00088968	0.000959233	0.00626763	0.00835322	0.0669125	0.910087	0.837862		7	43259	90737969	1	2
	HS-445	Haematopoietic & Lymphoid Tissue	Hodgkin Lymphoma	1322218	0.832218	0.893114	0.924887	0.730048	0.919177	0.86001	0.929902	0.857786	0.0950519	0.0378986	0.0564616	0	0.00160673	0.00639037	0.0260662	0.891467	0.77369	0.914791	0.814006		7	43259	143610420	1	2
	L-1236	Haematopoietic & Lymphoid Tissue	Hodgkin Lymphoma	1330935	0.870107	0.883571	0.942738	0.927935	0.908742	0.801826	0.923215	0.865059	0.351891	0.0431853	0.0481155	0.00194426	0	0.0160555	0.00714142	0.822222	0.835031	0.912355	0.784273		7	33453144	110600593	1	3
	SUP-HD1	Haematopoietic & Lymphoid Tissue	Hodgkin Lymphoma	1331039	0.860407	0.884268	0.640706	0.605011	0.0442777	0.137023	0.0602226	0.0868938	0.0515105	0.0438555	0.0624062	0.0110788	0.00230026	0.00776942	0.0144575	0.805919	0.701437	0.930012	0.833806		7	69836148	77148865	1	2
	HDLM-2	Haematopoietic & Lymphoid Tissue	Hodkin Lymphoma	924110	0.869185	0.891448	0.928842	0.889416	0.897932	0.914658	0.955658	0.885719	0.041129	0.0437703	0.0575036	0.0121695	0.01363	0.0100791	0.0253307	0.769072	0.732882	0.880364	0.796518		7	38576067	103588152	1	2
	ALL-PO	Haematopoietic & Lymphoid Tissue	Lymphoid Neoplasm	910944	0.825161	0.887379	0.91414	0.916758	0.905704	0.87964	0.930262	0.855194	0.409123	0.0924979	0.0834634	0.00691982	0.00115964	0.00758105	0.0135875	0.926712	0.794018	0.895209	0.842168		7	43259	159127005	1	3
	ATN-1	Haematopoietic & Lymphoid Tissue	Lymphoid Neoplasm	910687	0.835727	0.882037	0.92117	0.91579	0.895222	0.862056	0.923529	0.864042	0.383429	0.0870116	0.0527222	0.00146556	0.0113611	0.0244262	0.0365521	0.888575	0.788604	0.871128	0.876245		7	70032277	83711508	2	6
	BALL-1	Haematopoietic & Lymphoid Tissue	Lymphoid Neoplasm	910705	0.830387	0.882666	0.894646	0.70052	0.790764	0.831343	0.961714	0.805222	0.102712	0.0370616	0.0500987	0.00253474	0	0.00219378	0.00563014	0.873658	0.714826	0.74129	0.796514		7	55128207	91181705	1	3
	BC-1	Haematopoietic & Lymphoid Tissue	Lymphoid Neoplasm	910919	0.868457	0.891322	0.918799	0.906451	0.900077	0.773151	0.952483	0.544618	0.238295	0.047966	0.0591355	0	0.000636436	0.0163855	0.0402586	0.830035	0.728998	0.8794	0.815074		7	43259	96622720	1	3
	BC-3	Haematopoietic & Lymphoid Tissue	Lymphoid Neoplasm	910918	0.854816	0.878726	0.903483	0.913178	0.887626	0.866497	0.941324	0.854122	0.173615	0.0714766	0.0665027	0.00957304	0.00807211	0.0176298	0.0279139	0.905209	0.791595	0.853019	0.80168		7	20432574	83351823	1	3
	BL-41	Haematopoietic & Lymphoid Tissue	Lymphoid Neoplasm	910706	0.8476	0.914478	0.919762	0.886064	0.912442	0.853321	0.912848	0.847294	0.113459	0.0502032	0.0661837	0.00119943	0.00338647	0.00851149	0.0161062	0.933832	0.861355	0.892204	0.819991		7	67482110	77692177	2	5
	BONNA-12	Haematopoietic & Lymphoid Tissue	Lymphoid Neoplasm	906695	0.861811	0.874685	0.936226	0.84634	0.901121	0.876888	0.954879	0.876825	0.0324467	0.0478206	0.0596309	0	0.00155242	0.00528084	0.00786132	0.0488029	0.0883741	0.916023	0.853382		7	43259	89711685	1	2
	CA46	Haematopoietic & Lymphoid Tissue	Lymphoid Neoplasm	910703	0.84466	0.87544	0.903072	0.913875	0.904085	0.863784	0.960196	0.883785	0.27097	0.0699856	0.0665163	0.00279272	0.0130862	0.0269247	0.0621997	0.906866	0.709911	0.904677	0.825752		7	68427691	75034647	2	5
	CRO-AP2	Haematopoietic & Lymphoid Tissue	Lymphoid Neoplasm	906807	0.832974	0.894387	0.912779	0.906383	0.893003	0.829107	0.949394	0.863938	0.0428648	0.0676921	0.0597719	0.00223422	0.01849	0.0164474	0.0228488	0.799166	0.791786	0.684982	0.803475		7	72425480	75935056	1	2
	CTB-1	Haematopoietic & Lymphoid Tissue	Lymphoid Neoplasm	949088	0.849625	0.88135	0.920177	0.923307	0.918949	0.798408	0.949323	0.857301	0.0717994	0.0373438	0.0566849	0.00756311	0.00560553	0.0150874	0.0459984	0.643736	0.573149	0.869841	0.863822		7	64096138	159127005	1	3
	DAUDI	Haematopoietic & Lymphoid Tissue	Lymphoid Neoplasm	906831	0.861448	0.845772	0.941319	0.936524	0.897219	0.884719	0.886517	0.886897	0.366342	0.071246	0.0596039	0.00555905	0.00622847	0.0162851	0.0111492	0.896311	0.636967	0.933849	0.8094		7	23714545	82555669	2	4
	DB	Haematopoietic & Lymphoid Tissue	Lymphoid Neoplasm	906832	0.856688	0.876925	0.919226	0.730553	0.894562	0.868805	0.952359	0.841791	0.0749039	0.0594563	0.0681676	0.00857114	0.00567045	0.0127852	0.0245305	0.830518	0.775622	0.690011	0.78044		7	65716458	76143894	2	5
	DEL	Haematopoietic & Lymphoid Tissue	Lymphoid Neoplasm	906836	0.878101	0.89673	0.939514	0.917745	0.918761	0.884471	0.953367	0.837073	0.0395414	0.0532549	0.0484234	0.00371225	0.00667843	0.00460645	0.000849698	0.731304	0.659534	0.778974	0.821241		7	43259	159127005	2	4
	DG-75	Haematopoietic & Lymphoid Tissue	Lymphoid Neoplasm	906838	0.853599	0.873553	0.924357	0.919512	0.895515	0.860775	0.951395	0.844716	0.0508473	0.0377672	0.0624807	0.00193257	0.00228587	0.00580695	0.0136768	0.882476	0.830598	0.736677	0.851811		7	49834359	142476037	1	2
	DOHH-2	Haematopoietic & Lymphoid Tissue	Lymphoid Neoplasm	906842	0.845083	0.901237	0.925914	0.806684	0.913842	0.868553	0.943617	0.859671	0.125681	0.0592593	0.0652753	0.0095291	0.0484782	0.0622903	0.179396	0.942565	0.855789	0.892194	0.854426		7	55156071	159127005	1	3
	EB2	Haematopoietic & Lymphoid Tissue	Lymphoid Neoplasm	906846	0.836321	0.875497	0.93591	0.912235	0.892925	0.867962	0.946357	0.877454	0.116846	0.0459602	0.068757	0.00785708	0.00615822	0.016277	0.0132862	0.855807	0.778458	0.882301	0.851381		7	54022163	76161309	2	4
	EB-3	Haematopoietic & Lymphoid Tissue	Lymphoid Neoplasm	906847	0.86963	0.882092	0.912436	0.842545	0.889767	0.877915	0.951142	0.862771	0.206092	0.0582161	0.0748832	0.000830335	0.0205556	0.0251327	0.0232395	0.928161	0.875858	0.802779	0.81856		7	70236932	78737940	1	2
	EHEB	Haematopoietic & Lymphoid Tissue	Lymphoid Neoplasm	906854	0.862661	0.879703	0.926779	0.95221	0.904109	0.856547	0.958578	0.508771	0.0346245	0.0431481	0.0463535	0.00214174	0.000905914	0	0.00977499	0.641108	0.581022	0.746599	0.829413		7	10888909	158505638	1	2
	H9	Haematopoietic & Lymphoid Tissue	Lymphoid Neoplasm	907043	0.828117	0.85952	0.931942	0.910041	0.884196	0.831123	0.944694	0.830461	0.181622	0.0379427	0.057948	0.001452	0.00317344	0.00318014	0.0014298	0.891582	0.834941	0.876457	0.857075		7	71519855	123949601	1	4
	HAL-01	Haematopoietic & Lymphoid Tissue	Lymphoid Neoplasm	949153	0.858089	0.85561	0.567402	0.908843	0.912299	0.860636	0.956619	0.867507	0.183928	0.0681224	0.0668326	0	0.00556793	0.035503	0.0762671	0.940492	0.771664	0.746993	0.838545		7	68235466	95532384	1	2
	HC-1	Haematopoietic & Lymphoid Tissue	Lymphoid Neoplasm	907044	0.879502	0.909408	0.940009	0.934312	0.920564	0.888306	0.951819	0.893517	0.132849	0.0496539	0.0570558	0.00213363	0.103833	0.162793	0.439562	0.882762	0.816961	0.902831	0.843357		7	43259	133223017	2	4
	HD-MY-Z	Haematopoietic & Lymphoid Tissue	Lymphoid Neoplasm	907050	0.859302	0.868428	0.925004	0.895182	0.896368	0.873987	0.953176	0.724169	0.115707	0.0554784	0.0512707	0.00965946	0.000249532	0.0116098	0.0118747	0.147351	0.194293	0.905679	0.854818		7	69857736	146816475	1	3
	HH	Haematopoietic & Lymphoid Tissue	Lymphoid Neoplasm	907056	0.838914	0.869176	0.923253	0.920167	0.914215	0.865522	0.929546	0.859287	0.107414	0.0509682	0.0614988	0.0065967	0.0372916	0.0600056	0.0933803	0.940012	0.785337	0.907946	0.803654		7	54084878	120259834	1	2
	HT	Haematopoietic & Lymphoid Tissue	Lymphoid Neoplasm	907063	0.855419	0.864642	0.926162	0.830394	0.921076	0.872617	0.925048	0.850952	0.191484	0.0411123	0.0820922	0.00296209	0.000343421	0.00960852	0.00905666	0.854909	0.69349	0.915654	0.771162		7	43259	126857240	1	2
	IM-9	Haematopoietic & Lymphoid Tissue	Lymphoid Neoplasm	753563	0.868337	0.869378	0.906584	0.924568	0.891966	0.857592	0.905787	0.865246	0.0581263	0.0649288	0.0670568	0.0026715	0.00465972	0.004157	0.014983	0.827504	0.702375	0.846701	0.8245		7	49287008	146740577	1	2
	JIYOYEP-2003	Haematopoietic & Lymphoid Tissue	Lymphoid Neoplasm	907268	0.864582	0.866965	0.887636	0.921229	0.89374	0.875313	0.926557	0.874412	0.0435579	0.0502089	0.0561778	0.0136595	0.00978413	0.00682721	0.00564905	0.826683	0.747431	0.901762	0.817223		7	63266652	95599275	1	2
	JVM-2	Haematopoietic & Lymphoid Tissue	Lymphoid Neoplasm	907269	0.882057	0.884265	0.921039	0.944091	0.899891	0.856238	0.940534	0.872837	0.0544799	0.0489491	0.0510935	0	0	0.0038518	0.0116974	0.680075	0.442416	0.890397	0.854655		7	16412625	95629826	1	2
	JVM-3	Haematopoietic & Lymphoid Tissue	Lymphoid Neoplasm	907270	0.861631	0.894418	0.921832	0.804678	0.876659	0.854348	0.936698	0.859178	0.0441232	0.0541974	0.0493888	0.00310835	0.00398759	0.011587	0.0161912	0.770182	0.581641	0.717975	0.836316		7	64361812	98782750	2	4
	KARPAS-299	Haematopoietic & Lymphoid Tissue	Lymphoid Neoplasm	907273	0.866308	0.913115	0.916375	0.938631	0.906085	0.625673	0.928259	0.503967	0.0469315	0.0504925	0.0530464	0.00933881	0	0.0186473	0.0129694	0.420003	0.478614	0.876989	0.765452		7	64692186	102418720	1	2
	KARPAS-422	Haematopoietic & Lymphoid Tissue	Lymphoid Neoplasm	907274	0.867182	0.866612	0.946802	0.70551	0.891849	0.853399	0.928617	0.497193	0.0896255	0.0322646	0.0562076	0	0.00985573	0.0127203	0.0134991	0.876471	0.832011	0.908262	0.831812		7	43259	142474939	1	2
	KM-H2	Haematopoietic & Lymphoid Tissue	Lymphoid Neoplasm	909976	0.855926	0.886055	0.91342	0.943055	0.90796	0.881176	0.976137	0.864571	0.359297	0.0662845	0.0735456	0	0.00326603	0.0166204	0.0101056	0.828629	0.666094	0.90673	0.833321		7	54950551	102554901	1	3
	L-363	Haematopoietic & Lymphoid Tissue	Lymphoid Neoplasm	924239	0.844815	0.915142	0.936403	0.92514	0.911645	0.827736	0.946013	0.604799	0.0454422	0.0354086	0.0557722	0	0	0.00465271	0	0.76699	0.670036	0.903456	0.858973		7	72425480	74111816	1	2
	L-428	Haematopoietic & Lymphoid Tissue	Lymphoid Neoplasm	907322	0.846607	0.865895	0.924387	0.926327	0.900252	0.85877	0.937739	0.838841	0.0479092	0.0620051	0.0387117	0.00607112	0	0.0132775	0.012523	0.901628	0.833943	0.779385	0.824683		7	37386098	84691443	2	4
	L-540	Haematopoietic & Lymphoid Tissue	Lymphoid Neoplasm	907323	0.864775	0.914787	0.92789	0.912153	0.913015	0.864629	0.927978	0.596202	0.275017	0.0453883	0.0481302	0.00680577	0	0.00702062	0.0111237	0.918142	0.838286	0.822372	0.838508		7	61987258	111763479	1	4
	LOUCY	Haematopoietic & Lymphoid Tissue	Lymphoid Neoplasm	907789	0.857352	0.928595	0.930137	0.932262	0.922781	0.841555	0.958552	0.825183	0.112969	0.0258275	0.0380516	0	0	0	0.00690846	0.407942	0.336202	0.891888	0.836547		7	38400958	118657970	2	4
	MC116	Haematopoietic & Lymphoid Tissue	Lymphoid Neoplasm	907799	0.835187	0.885071	0.566305	0.858499	0.898344	0.901223	0.953717	0.85531	0.0578291	0.0366318	0.0566917	0	0	0.00588012	0.00986459	0.958519	0.849371	0.828171	0.668216		7	70805444	76505117	1	3
	MC-CAR	Haematopoietic & Lymphoid Tissue	Lymphoid Neoplasm	683665	0.870555	0.888786	0.920056	0.853205	0.899995	0.900858	0.941317	0.877901	0.121571	0.0631831	0.0625453	0.0027027	0.00886015	0.0120137	0.0201149	0.90858	0.835521	0.899233	0.700024		7	29538994	132559273	1	2
	MHH-CALL-2	Haematopoietic & Lymphoid Tissue	Lymphoid Neoplasm	908132	0.857289	0.92871	0.184127	0.953849	0.960067	0.874681	0.932999	0.890225	0.33259	0.0435569	0.0616442	0	0.0077307	0.00660335	0.0143744	0.848872	0.751312	0.823607	0.817027		7	43259	159127005	0	2
	MHH-CALL-4	Haematopoietic & Lymphoid Tissue	Lymphoid Neoplasm	908133	0.848449	0.875873	0.592766	0.932189	0.899198	0.899791	0.929495	0.853469	0.250983	0.0957114	0.0730757	0.00190583	0.00957163	0.0185419	0.149144	0.931051	0.829236	0.881567	0.747525		7	38423714	76308224	1	2
	MHH-PREB-1	Haematopoietic & Lymphoid Tissue	Lymphoid Neoplasm	908136	0.860036	0.867287	0.941227	0.928006	0.907107	0.89256	0.944624	0.899229	0.222294	0.0414842	0.0492899	9.70591e-05	0	0.00156288	0.00213285	0.918826	0.604044	0.890799	0.763544		7	43259	142476077	1	2
	MLMA	Haematopoietic & Lymphoid Tissue	Lymphoid Neoplasm	908142	0.863621	0.900337	0.944379	0.83771	0.925029	0.873316	0.959471	0.867394	0.0583827	0.0407706	0.0542671	0	0.00176067	0.00425814	0.0185678	0.882136	0.818369	0.912638	0.807714		7	68244215	82845983	1	2
	MN-60	Haematopoietic & Lymphoid Tissue	Lymphoid Neoplasm	908143	0.86019	0.900537	0.953065	0.919953	0.912838	0.889023	0.957799	0.8691	0.0522068	0.0426773	0.0353458	0	0.00497678	0.000223514	0.0105799	0.952106	0.875455	0.916354	0.854574		7	66954848	95726398	1	2
	MOLT-13	Haematopoietic & Lymphoid Tissue	Lymphoid Neoplasm	908146	0.873887	0.898853	0.928627	0.940009	0.914202	0.884254	0.938589	0.879289	0.478705	0.0410702	0.064163	0	0	0.0116128	0.00462813	0.946111	0.850992	0.865248	0.867309		7	64941887	97647208	1	2
	MO-T	Haematopoietic & Lymphoid Tissue	Lymphoid Neoplasm	908149	0.846894	0.867111	0.941652	0.912144	0.897792	0.858817	0.940664	0.846478	0.0592131	0.0624873	0.0531449	0	0	0.00132288	0.00327954	0.93321	0.792793	0.810532	0.857735		7	38396477	109433799	1	2
	NALM-6	Haematopoietic & Lymphoid Tissue	Lymphoid Neoplasm	908158	0.842908	0.882969	0.913292	0.946388	0.898251	0.880947	0.949595	0.874672	0.341661	0.0603928	0.0800554	0.00792942	0.00121183	0.0196598	0.0203393	0.907575	0.814013	0.666186	0.797592		7	48514511	89341984	1	2
	P12-ICHIKAWA	Haematopoietic & Lymphoid Tissue	Lymphoid Neoplasm	909251	0.810635	0.876631	0.938116	0.91865	0.906165	0.870464	0.936731	0.855784	0.376059	0.0401618	0.0597679	0.00128499	0.0100706	0.00154123	0.0109689	0.87177	0.756261	0.88881	0.834385		7	55411048	142042009	2	4
	P30-OHK	Haematopoietic & Lymphoid Tissue	Lymphoid Neoplasm	909252	0.571794	0.837162	0.887312	0.935224	0.901397	0.539188	0.936916	0.873346	0.0489183	0.0492432	0.0627406	0.00314465	0	0.00253586	0	0.148863	0.201818	0.397803	0.827617		7	50234801	125472699	1	2
	PF-382	Haematopoietic & Lymphoid Tissue	Lymphoid Neoplasm	909260	0.836946	0.867682	0.9376	0.913354	0.901147	0.852164	0.971433	0.849692	0.126952	0.0483533	0.0751587	0.00309035	0	0.0102725	0.0150103	0.927374	0.733051	0.864364	0.813979		7	64101034	111730179	2	4
	RAMOS-2G6-4C10	Haematopoietic & Lymphoid Tissue	Lymphoid Neoplasm	910401	0.809543	0.885545	0.928746	0.918761	0.9132	0.87727	0.944644	0.893822	0.0986106	0.0471817	0.055041	0.00446816	0.00847823	0.00444341	0.00822588	0.923885	0.473214	0.778161	0.682833		7	47078434	72858483	1	2
	REH	Haematopoietic & Lymphoid Tissue	Lymphoid Neoplasm	909696	0.879582	0.894712	0.36458	0.927829	0.9151	0.898657	0.958301	0.901078	0.49818	0.0390383	0.0666574	0	0.00247788	0.0024688	0.0095933	0.902798	0.745902	0.834557	0.808921		7	38402496	126772111	1	2
	RL	Haematopoietic & Lymphoid Tissue	Lymphoid Neoplasm	910861	0.885514	0.898764	0.94721	0.948621	0.917254	0.877249	0.930018	0.858223	0.118879	0.0817931	0.0635929	0.00308135	0.000107666	0.00725514	0.020952	0.922285	0.829104	0.876092	0.82178		7	43259	159127005	1	3
	RPMI-6666	Haematopoietic & Lymphoid Tissue	Lymphoid Neoplasm	909701	0.870583	0.865321	0.91872	0.93732	0.896771	0.869242	0.949887	0.885746	0.0693947	0.0603801	0.0565698	0	0.0023071	0.0120456	0.0129658	0.827353	0.632287	0.742771	0.827314		7	65087974	85356747	1	2
	RPMI-8402	Haematopoietic & Lymphoid Tissue	Lymphoid Neoplasm	909702	0.867086	0.87815	0.935568	0.944263	0.892185	0.890772	0.974813	0.884986	0.50739	0.0573101	0.0745049	0	0	0.00684791	0.0070593	0.900924	0.795341	0.909984	0.789463		7	38395975	91779971	1	3
	SCC-3	Haematopoietic & Lymphoid Tissue	Lymphoid Neoplasm	910930	0.845504	0.893133	0.917225	0.927411	0.90026	0.874897	0.948805	0.823004	0.0990595	0.0621918	0.0755499	0	0	0.00792961	0.0122059	0.121125	0.188541	0.749676	0.760267		7	52794612	79207155	1	2
	SK-MM-2	Haematopoietic & Lymphoid Tissue	Lymphoid Neoplasm	753612	0.833843	0.88345	0.911328	0.905267	0.908303	0.884491	0.963805	0.855517	0.319044	0.0451747	0.0514186	0.000642013	0.00283522	0.010112	0.00314808	0.248688	0.216397	0.733754	0.853672		7	43259	159127005	1	2
	SR	Haematopoietic & Lymphoid Tissue	Lymphoid Neoplasm	905965	0.850304	0.883166	0.917132	0.902713	0.899148	0.852325	0.961848	0.86042	0.0539392	0.0493949	0.0391261	0.00892576	0.013717	0.0301846	0.0437293	0.898573	0.761038	0.689892	0.854966		7	66954848	109433799	1	3
	ST486	Haematopoietic & Lymphoid Tissue	Lymphoid Neoplasm	910906	0.82534	0.883797	0.93199	0.912236	0.899292	0.86701	0.928374	0.855585	0.44352	0.0578365	0.0770873	0	0.0778454	0.127081	0.3182	0.920441	0.769139	0.890813	0.842935		7	69707704	93932644	1	3
	SU-DHL-1	Haematopoietic & Lymphoid Tissue	Lymphoid Neoplasm	909742	0.849542	0.893368	0.932611	0.927743	0.910518	0.863468	0.943984	0.852551	0.291296	0.0945856	0.0624853	0.00344828	0	0.0241116	0.00608949	0.29096	0.335381	0.842904	0.840873		7	54723015	87285117	2	4
	SUP-B8	Haematopoietic & Lymphoid Tissue	Lymphoid Neoplasm	910209	0.843538	0.865384	0.942924	0.944285	0.912759	0.864342	0.955409	0.868213	0.0695938	0.0458598	0.0509301	0	0.00332858	0.00469224	0.0227394	0.893258	0.833219	0.718919	0.875887		7	43259	159127005	1	2
	SUP-T1	Haematopoietic & Lymphoid Tissue	Lymphoid Neoplasm	909743	0.842023	0.860337	0.90512	0.915849	0.895321	0.829449	0.9448	0.870074	0.17525	0.0444187	0.0626958	0.000572519	0	0.0066294	0.00702868	0.881907	0.766234	0.810728	0.840756		7	70738575	78108724	1	3
	TUR	Haematopoietic & Lymphoid Tissue	Lymphoid Neoplasm	909773	0.872473	0.885	0.163485	0.907394	0.874568	0.878085	0.951841	0.822364	0.115709	0.0399717	0.0585489	0.0011752	0.00598628	0.00738643	0.00167785	0.0220554	0.0918367	0.895048	0.855735		7	71210800	72985777	0	3
	U-266	Haematopoietic & Lymphoid Tissue	Lymphoid Neoplasm	753615	0.83933	0.902267	0.935969	0.936417	0.891007	0.878298	0.912468	0.803445	0.0405166	0.0446162	0.0590021	0.00279364	0.000141123	0.00688576	0.0103168	0.648799	0.556732	0.868234	0.835962		7	51172976	102335862	1	2
	U-698-M	Haematopoietic & Lymphoid Tissue	Lymphoid Neoplasm	909777	0.839181	0.90222	0.918631	0.919981	0.905044	0.851674	0.942678	0.869725	0.246479	0.0484184	0.0508946	0.00822189	0.00212645	0.00210305	0.00423729	0.92963	0.892587	0.808857	0.834737		7	72235883	76833022	1	2
	WSU-NHL	Haematopoietic & Lymphoid Tissue	Lymphoid Neoplasm	909785	0.861767	0.85185	0.487901	0.555069	0.762295	0.249714	0.95372	0.819631	0.0481705	0.039378	0.0590456	0.00455639	0.000406945	0.00178253	0.00489935	0.883396	0.77642	0.439142	0.757525		7	72225355	110108966	1	2
	YT	Haematopoietic & Lymphoid Tissue	Lymphoid Neoplasm	946358	0.883418	0.938758	0.934783	0.915954	0.923922	0.882707	0.965421	0.871963	0.248517	0.0229626	0.0528613	0	0.00686385	0.00581523	0.0127849	0.15873	0.223657	0.906533	0.831397		7	70047583	83372839	2	4
	KMS-12-BM	Haematopoietic & Lymphoid Tissue	Multiple Myeloma	907281	0.859241	0.924021	0.927195	0.908336	0.905944	0.850875	0.957385	0.554098	0.0399128	0.0270214	0.0450541	0	0	0	0.00967506	0.803245	0.755091	0.899278	0.849185		7	58019983	78678354	2	4
	LP-1	Haematopoietic & Lymphoid Tissue	Multiple Myeloma	907791	0.739093	0.877123	0.870962	0.920628	0.766117	0.573562	0.948352	0.846875	0.298208	0.362522	0.395432	0.379506	0.587578	0.476386	0.524261	0.421758	0.425974	0.798953	0.740098		7	63557196	90827100	2	5
	NCI-H929	Haematopoietic & Lymphoid Tissue	Multiple Myeloma	724825	0.869486	0.898763	0.902639	0.928909	0.904198	0.878329	0.938872	0.89141	0.0428729	0.0543501	0.0659895	0.00880503	0.00152575	0.0112273	0.00757576	0.307348	0.340388	0.83576	0.778683		7	55861839	105444036	1	2
	OPM-2	Haematopoietic & Lymphoid Tissue	Multiple Myeloma	909249	0.591241	0.805809	0.751442	0.883254	0.559071	0.321462	0.66993	0.806942	0.363128	0.185735	0.406953	0.60131	0.731366	0.654545	0.654096	0.912389	0.889369	0.726577	0.489865		7	61875431	100746658	0	2
	RPMI-8226	Haematopoietic & Lymphoid Tissue	Multiple Myeloma	905964	0.840162	0.909581	0.911784	0.92732	0.890254	0.865226	0.91224	0.806924	0.0289611	0.0280262	0.0522588	0.00603261	0	0.0042352	0.00171707	0.460187	0.209006	0.908823	0.767463		7	2272936	104497944	2	4
	MM1S	Haematopoietic & Lymphoid Tissue	Myeloma	1659818	0.857157	0.89874	0.914815	0.927923	0.895114	0.876886	0.93378	0.879691	0.0880225	0.0513226	0.0706879	0	0.00928591	0.0101339	0.0433753	0.827237	0.77447	0.912955	0.832096		7	43259	105746325	1	2
	FARAGE	Haematopoietic & Lymphoid Tissue	Non-Hodgkin'S B Cell Lymphoma	1297449	0.837208	0.863145	0.890213	0.660439	0.898862	0.532609	0.932875	0.479241	0.0398677	0.0922314	0.0630437	0.00679636	0.00849357	0.0100681	0.0225913	0.907946	0.735526	0.702613	0.825485		7	38358728	159127005	1	2
	NK-92MI	Haematopoietic & Lymphoid Tissue	Non-Hodgkin'S B Cell Lymphoma	1330981	0.855323	0.906973	0.927848	0.936105	0.893123	0.839071	0.908509	0.850071	0.116474	0.0397356	0.0458969	0.000807175	0.00511822	0.0129117	0.0711752	0.854812	0.820694	0.927712	0.845068		7	72007098	77779484	2	5
	JJN-3	Haematopoietic & Lymphoid Tissue	Plasma Cell Leukemia	1327766	0.645918	0.881244	0.898034	0.928556	0.90677	0.862876	0.947038	0.854928	0.0326173	0.0331817	0.0464019	0.000944644	0.000357739	0.000507485	0.00770131	0.15911	0.169361	0.85847	0.841483		7	41555609	81234408	1	3
	KARPAS-620	Haematopoietic & Lymphoid Tissue	Plasma Cell Leukemia	1327775	0.858645	0.907162	0.906143	0.912716	0.915194	0.843317	0.937291	0.847378	0.059171	0.0327951	0.0551569	0.00704985	0.00324845	0.00187701	0.00644592	0.379884	0.345912	0.90275	0.846625		7	57278824	106658309	2	4
	AMO-1	Haematopoietic & Lymphoid Tissue	Plasmacytoma	1295741	0.891777	0.913711	0.949424	0.947173	0.92574	0.892743	0.960352	0.870049	0.0388685	0.0366565	0.0503982	0	0	0.00207848	0.00475981	0.284035	0.298211	0.928422	0.857614		7	50229750	84699915	2	4
	DND-41	Haematopoietic & Lymphoid Tissue	T Cell Leukemia	1297446	0.879546	0.899788	0.914943	0.913813	0.913765	0.855286	0.928259	0.817317	0.286457	0.0488191	0.0629646	0	0.00404643	0.0105848	0.00676277	0.620202	0.584555	0.912372	0.810259		7	38362072	76054286	2	4
	PCI-38	Head & Neck	Head & Neck	1240205	0.850074	0.886584	0.947097	0.938022	0.906632	0.880641	0.91567	0.8461	0.269761	0.0505881	0.0904223	0.0101464	0.00709567	0.00708252	0.0126082	0.807636	0.70935	0.91409	0.843402		7	62296240	75162948	1	4
	BICR31	Head & Neck	Tongue Squamous Carcinoma	1290725	0.856963	0.838795	0.934505	0.937808	0.909794	0.803583	0.911072	0.76883	0.0897118	0.0534361	0.0607196	0.00153271	0.000898652	0.00136992	0.00695115	0.110691	0.171573	0.930316	0.775726		7	36513617	159127005	2	3
	DIFI	Intestine	Na	1789883	0.85832	0.875353	0.918222	0.931693	0.910873	0.891185	0.9417	0.864129	0.0615875	0.0783388	0.0645955	0	0.0054856	0.0126128	0.00853239	0.756091	0.686105	0.931085	0.854114		7	67446139	109219703	1	4
	NB(TU)1-10	Kidney	Adrenal Gland Neuroblastoma	1240181	0.848348	0.583165	0.911947	0.907919	0.838823	0.840786	0.942609	0.847469	0.274476	0.0636338	0.124846	0.00951684	0.00801778	0.0131158	0.0115007	0.548052	0.531025	0.911382	0.818838		7	50938948	80241958	2	3
	769-P	Kidney	Carcinoma	910922	0.852606	0.790616	0.911521	0.69288	0.885354	0.858032	0.931739	0.858836	0.0647697	0.0386951	0.0493278	0.000218341	0	0.0104553	0.000815661	0.116165	0.070379	0.917506	0.838849		7	48735731	159127005	1	2
	A704	Kidney	Carcinoma	910920	0.828024	0.560703	0.897521	0.606941	0.753279	0.861083	0.893766	0.869591	0.227775	0.0502228	0.0608729	0.00371041	0.00273884	0.00773445	0.0088785	0.597237	0.568712	0.905624	0.784845		7	4031064	143216852	1	3
	BB65-RCC	Kidney	Carcinoma	753533	0.859202	0.868604	0.925122	0.715292	0.903224	0.861631	0.938714	0.854427	0.32661	0.085	0.0677985	0.00526064	0.0552638	0.0721498	0.311828	0.847671	0.778531	0.916362	0.833243		7	69946642	113328939	1	2
	BFTC-909	Kidney	Carcinoma	910698	0.864824	0.874906	0.93677	0.921309	0.895386	0.856109	0.932737	0.893342	0.534503	0.13704	0.275757	0.109277	0.57829	0.538511	0.608261	0.907563	0.698182	0.92879	0.847212		7	63253802	89175734	0	2
	CAKI-1	Kidney	Carcinoma	905963	0.878433	0.856268	0.928124	0.619966	0.907562	0.847314	0.958922	0.873714	0.233185	0.0471005	0.072389	0	0.0354494	0.0664842	0.157434	0.920753	0.862285	0.917303	0.832456		7	71771952	78751230	1	3
	CAL-54	Kidney	Carcinoma	910952	0.804641	0.89771	0.923365	0.906958	0.900938	0.855395	0.938792	0.854184	0.381378	0.0525703	0.0620413	0.0155665	0.0108983	0.0209517	0.0605555	0.911519	0.861891	0.896716	0.848509		7	57858974	72981918	0	4
	HA7-RCC	Kidney	Carcinoma	753558	0.663048	0.622094	0.895768	0.595891	0.872769	0.885775	0.965214	0.856249	0.0971261	0.0538511	0.0588954	0.00504872	0.00210186	0.00287732	0.00564117	0.143536	0.20622	0.913512	0.829747		7	28555799	76036610	2	4
	KMRC-1	Kidney	Carcinoma	1298168	0.841631	0.882858	0.917735	0.824142	0.912459	0.887047	0.934551	0.86233	0.243141	0.0586038	0.0495489	0	0.0136111	0.0173223	0.0125724	0.128489	0.152442	0.897911	0.828274		7	43259	136690503	2	4
	LB1047-RCC	Kidney	Carcinoma	753577	0.85189	0.877065	0.945529	0.917126	0.88905	0.881347	0.951322	0.826403	0.0555731	0.046674	0.075832	0	0.00161638	0.00803789	0.0164895	0.149446	0.229644	0.922331	0.812079		7	69836148	141763125	0	2
	LB2241-RCC	Kidney	Carcinoma	753578	0.845457	0.876738	0.914975	0.789519	0.903447	0.870187	0.961205	0.851606	0.262908	0.0361499	0.065034	0.00177577	0.000442674	0.00629867	0.0173299	0.803503	0.728151	0.902647	0.84326		7	50734418	119291725	2	4
	LB996-RCC	Kidney	Carcinoma	753585	0.841765	0.77423	0.938971	0.651113	0.90433	0.876983	0.950199	0.867589	0.082101	0.031165	0.0698449	0.000607841	0.0229259	0.0222763	0.0206532	0.865882	0.892146	0.895745	0.829386		7	43259	117592802	1	3
	OS-RC-2	Kidney	Carcinoma	909250	0.842704	0.888353	0.922098	0.90702	0.914043	0.854133	0.942414	0.88166	0.389223	0.196495	0.065827	0.0119191	0	0.0103468	0.0268324	0.747467	0.763062	0.868298	0.870303		7	43009052	117718718	2	4
	RCC10RGB	Kidney	Carcinoma	909974	0.842662	0.800065	0.92811	0.931286	0.680158	0.858284	0.931594	0.861058	0.269909	0.0724342	0.0726485	0.00889976	0.00733308	0.00513822	0.0125697	0.732902	0.519865	0.918131	0.835047		7	51674838	159127005	1	2
	RCC-AB	Kidney	Carcinoma	1524418	0.851825	0.490071	0.873923	0.504249	0.634249	0.872997	0.936169	0.861758	0.100872	0.0365656	0.0758646	0	0.0117463	0.00906618	0.0103212	0.358824	0.431187	0.919693	0.828266		7	20655268	109433799	1	2
	RCC-ER	Kidney	Carcinoma	1524417	0.845357	0.696652	0.912409	0.648489	0.92525	0.864824	0.930386	0.878222	0.099501	0.0364006	0.0700511	0.000650014	0.0221388	0.0111327	0.0531369	0.978616	0.905549	0.897436	0.875625		7	27996570	78631190	1	3
	RCC-FG2	Kidney	Carcinoma	1524414	0.823193	0.60948	0.928595	0.463799	0.703887	0.83817	0.9616	0.857264	0.201847	0.037772	0.0531744	0.00251533	0	0.0122278	0.0109641	0.192004	0.240562	0.895152	0.84703		7	43259	83438657	1	4
	RCC-JW	Kidney	Carcinoma	1524416	0.861708	0.896212	0.913538	0.930535	0.910038	0.861529	0.950086	0.852646	0.148556	0.0448125	0.0708537	0.00332907	0.00877912	0.0066149	0.0258052	0.937525	0.876516	0.898041	0.870862		7	66258080	78525810	1	4
	RCC-MF	Kidney	Carcinoma	1524419	0.845157	0.748515	0.911588	0.560741	0.907834	0.875024	0.957303	0.875787	0.305954	0.0386201	0.079599	0	0.000904977	0.0187188	0.0284775	0.141599	0.213027	0.917698	0.843451		7	11902353	107778011	1	2
	RXF393	Kidney	Carcinoma	905978	0.84338	0.907121	0.931189	0.914806	0.915663	0.779887	0.931085	0.829337	0.0927674	0.0675173	0.0577334	0.00618238	0	0.00781466	0.015854	0.362494	0.383096	0.905819	0.771441		7	70176914	76277910	0	3
	SN12C	Kidney	Carcinoma	905979	0.85548	0.892123	0.938487	0.921642	0.89149	0.871376	0.927242	0.461924	0.186252	0.0474051	0.0730725	0.0152045	0.0144312	0.00289058	0.0577487	0.399473	0.390187	0.899695	0.803359		7	68480956	78513022	0	2
	TK10	Kidney	Carcinoma	905980	0.863935	0.891145	0.901663	0.918335	0.912183	0.792077	0.938325	0.876521	0.319832	0.14281	0.15301	0.128467	0.236993	0.249412	0.265304	0.504834	0.54579	0.899509	0.849977		7	57868879	159127005	1	3
	U031	Kidney	Carcinoma	905981	0.863626	0.911927	0.90982	0.833484	0.913285	0.874137	0.934685	0.853952	0.0947351	0.0604861	0.0710616	0.0126215	0.000325045	0.0102002	0.0208668	0.476897	0.519089	0.910884	0.83402		7	39311211	83671947	1	3
	VMRC-RCZ	Kidney	Carcinoma	909781	0.836611	0.864593	0.924805	0.902403	0.894754	0.858646	0.93638	0.845982	0.186164	0.0539744	0.0801257	0.0012302	9.3633e-05	0.00612456	0.00548562	0.20522	0.212724	0.889078	0.833539		7	43259	134728877	1	3
	786-0	Kidney	Clear Cell Renal Cell Carcinoma	905947	0.845453	0.894111	0.909077	0.931051	0.890775	0.866778	0.976122	0.85899	0.233683	0.0974216	0.0640475	0	0.0320689	0.087354	0.182025	0.868673	0.923923	0.932668	0.843221		7	1331831	97385971	2	5
	KMRC-20	Kidney	Na	1298169	0.833154	0.823661	0.895723	0.749473	0.878575	0.808003	0.949747	0.848798	0.169862	0.0311366	0.0605504	0	0.00140935	0.0026738	0.00817696	0.333333	0.376043	0.877677	0.823902		7	68352718	82868943	2	4
	A498	Kidney	Renal Cell Carcinoma	905948	0.84579	0.897585	0.926159	0.924795	0.909858	0.870157	0.969792	0.851773	0.390865	0.0462761	0.103211	0.00795657	0.000245188	0	0.0207457	0.469636	0.631389	0.903845	0.866375		7	71858547	76486050	2	5
	ACHN	Kidney	Renal Cell Carcinoma	905950	0.873603	0.947027	0.968514	0.798462	0.984765	0.864323	0.984176	0.865213	0.121504	0.0136892	0.0367379	0	0.0224915	0.0155788	0.0359291	1	0.913475	0.92522	0.843104		7	72399477	76711916	1	3
	G-401	Kidney	Rhabdoid Tumour	907299	0.83442	0.852106	0.881107	0.912886	0.890532	0.850363	0.941973	0.868376	0.329413	0.0418908	0.06891	0.00425738	0.000997293	0.0128409	0.00847154	0.86203	0.783651	0.897682	0.819949		7	52764164	123858606	1	2
	SK-NEP-1	Kidney	Wilms Tumour	909730	0.799982	0.714431	0.892009	0.895906	0.853635	0.856964	0.942779	0.776975	0.215766	0.0596967	0.0732324	0.00938727	0.00987028	0.00853333	0.015	0.760279	0.689295	0.901149	0.84022		7	57699151	109924739	2	4
	HCT-116	Large Intestine	Adenocarcinoma	905936	0.864722	0.956281	0.969719	0.943588	0.959952	0.891499	0.993744	0.801258	0.0210763	0.018695	0.0362545	0	0	0.00343923	0	0.938723	0.897126	0.912229	0.89931		7	27490988	127046153	1	2
	LOVO	Large Intestine	Adenocarcinoma	907790	0.836282	0.884315	0.919263	0.908041	0.897885	0.866526	0.783497	0.66314	0.0500665	0.0400055	0.0610385	0.00130216	0.00276514	0.00887507	0.0164083	0.826866	0.708186	0.923559	0.803612		7	4766383	110229058	1	3
	LS-1034	Large Intestine	Adenocarcinoma	917486	0.887655	0.914873	0.947764	0.931209	0.927547	0.917607	0.960146	0.885871	0.0408979	0.0312477	0.0493833	0	0	0	0.00406603	0.205003	0.217134	0.940158	0.747089		7	968462	126876190	1	3
	LS-411N	Large Intestine	Adenocarcinoma	907794	0.847139	0.896211	0.91815	0.907835	0.889523	0.814917	0.848209	0.839719	0.0452325	0.0388606	0.0688829	0.00161128	0.00111857	0	0.00682028	0.454114	0.644989	0.885312	0.788408		7	58006219	90950063	2	4
	RKO	Large Intestine	Adenocarcinoma	909698	0.878307	0.894343	0.942405	0.890843	0.894163	0.886697	0.930513	0.518447	0.0567062	0.0419627	0.0811859	0.0024847	0.011429	0	0	0.0429901	0.0969721	0.943716	0.799326		7	43259	88513967	1	2
	SK-CO-1	Large Intestine	Adenocarcinoma	909718	0.838773	0.856388	0.929377	0.927894	0.906309	0.890695	0.922295	0.889925	0.0431598	0.0335901	0.0524799	0.00217608	0.00218245	0.00788562	0.0131629	0.575536	0.492287	0.912558	0.77856		7	57518665	88085952	2	5
	SNU-C5	Large Intestine	Adenocarcinoma	1674021	0.846955	0.869599	0.927785	0.928719	0.916747	0.861863	0.929425	0.501211	0.044403	0.0436517	0.0676449	0.00269162	0	0	0.00862508	0.671323	0.626635	0.921112	0.818318		7	57960636	89610812	1	2
	SW1417	Large Intestine	Adenocarcinoma	909747	0.857282	0.88147	0.928443	0.919348	0.761101	0.86592	0.942971	0.630506	0.0392471	0.0421815	0.0679472	0	0	0.000653026	0.00532489	0.167055	0.306863	0.8967	0.8602		7	55536086	110370086	2	4
	SW837	Large Intestine	Adenocarcinoma	909755	0.869788	0.792834	0.938294	0.924479	0.907034	0.908244	0.949475	0.863689	0.0451163	0.0349852	0.0648217	0.00787836	0	0.00558491	0.00289718	0.048815	0.126984	0.937787	0.836756		7	49149733	109572729	1	2
	C2BBE1	Large Intestine	Carcinoma	910700	0.837543	0.873176	0.889151	0.929689	0.901166	0.897766	0.93877	0.849008	0.0417981	0.0515942	0.0644299	0.00730004	0.0058873	0.0101794	0.00452331	0.178947	0.236134	0.923991	0.840333		7	54053186	76277910	1	4
	CAR-1	Large Intestine	Carcinoma	924108	0.845982	0.87762	0.932896	0.911976	0.809307	0.851744	0.963665	0.83411	0.178846	0.0491017	0.0917571	0.0151325	0.0313419	0.0313839	0.0794356	0.903714	0.810516	0.917328	0.822108		7	52794199	85566769	2	4
	COLO-320-HSR	Large Intestine	Carcinoma	910569	0.872159	0.843573	0.918853	0.912558	0.873006	0.871452	0.936133	0.802825	0.155893	0.0493956	0.054619	0.004002	0.00441065	0	0.00829359	0.745305	0.722449	0.915034	0.857688		7	71299787	93079738	1	2
	COLO-678	Large Intestine	Carcinoma	910689	0.854958	0.87904	0.919979	0.89814	0.923256	0.863305	0.923628	0.862793	0.271094	0.0474449	0.0841355	0.00797305	0.00627564	0.0137808	0.0951805	0.848732	0.768702	0.911112	0.784045		7	43384139	84158180	1	3
	COLO-741	Large Intestine	Carcinoma	906815	0.833743	0.645711	0.893664	0.499162	0.903151	0.812696	0.931413	0.727521	0.0565279	0.0528579	0.0959793	0.00688852	0.00241102	0.00455346	0.0111079	0.0794293	0.107911	0.860361	0.777821		7	23402936	78537778	2	7
	CW-2	Large Intestine	Carcinoma	910554	0.868063	0.867653	0.919265	0.918149	0.871858	0.918845	0.946523	0.896263	0.0476146	0.0355634	0.0545455	0.00826136	0	0.00545037	0.0144014	0.620651	0.465779	0.92141	0.796417		7	16625617	104800119	1	2
	GP5D	Large Intestine	Carcinoma	907291	0.856596	0.780868	0.912708	0.928832	0.917795	0.894381	0.651941	0.473378	0.0360982	0.0355168	0.0595659	0.00631657	0.00737826	0.00523903	0.00193611	0.0720339	0.11021	0.902918	0.826519		7	43259	109136242	1	2
	HCC2998	Large Intestine	Carcinoma	905971	0.851991	0.835883	0.948157	0.905338	0.907603	0.705141	0.612458	0.615673	0.0467402	0.0261538	0.0748686	0.00207699	0	0.00220941	0.011388	0.215533	0.160133	0.921917	0.785473		7	43259	82141830	1	3
	HT55	Large Intestine	Carcinoma	907287	0.842213	0.88085	0.93568	0.922698	0.908763	0.87397	0.940477	0.864714	0.0433845	0.045196	0.0519648	0.00315875	0.00266583	0.0100962	0.00642454	0.273052	0.162512	0.910092	0.801693		7	65087974	79445207	2	4
	LS-123	Large Intestine	Carcinoma	907792	0.896392	0.875323	0.925898	0.956728	0.897396	0.600749	0.928746	0.883897	0.0819572	0.0433894	0.0638805	0	0.0044915	0.00487397	0.0115091	0.377419	0.360963	0.92237	0.794637		7	62020156	85140355	0	2
	LS-513	Large Intestine	Carcinoma	907795	0.855023	0.870199	0.906569	0.922768	0.930455	0.860095	0.94324	0.647659	0.0666908	0.0537143	0.0510497	0	0.000402847	0.00387083	0.00641094	0.304187	0.239247	0.873874	0.855519		7	43259	109133054	1	3
	NCI-H508	Large Intestine	Carcinoma	908442	0.838926	0.800082	0.904852	0.923143	0.874528	0.830105	0.835404	0.800251	0.0449127	0.0257948	0.0663339	0	0	0.00466818	0.00930983	0.678423	0.690344	0.89198	0.785147		7	11023822	89736908	2	6
	NCI-H630	Large Intestine	Carcinoma	908482	0.860338	0.595244	0.924034	0.901944	0.768068	0.87007	0.923541	0.611998	0.0414635	0.0378536	0.055999	0.00303405	0	0.00162526	0.0058486	0.0811442	0.158764	0.881479	0.816104		7	26624128	109349536	1	3
	NCI-H716	Large Intestine	Carcinoma	908458	0.7198	0.631559	0.885066	0.881301	0.843961	0.784191	0.927424	0.822526	0.299213	0.0727867	0.0952176	0.0325577	0.0635636	0.0356269	0.122783	0.940325	0.835082	0.884954	0.840712		7	63115017	159127005	2	4
	NCI-H747	Large Intestine	Carcinoma	908457	0.853094	0.86553	0.933855	0.927825	0.899882	0.873962	0.979889	0.879939	0.150883	0.052372	0.0554729	0.00542189	0.021909	0.0374083	0.398432	0.376607	0.505413	0.901822	0.849828		7	61987174	78537682	1	3
	RCM-1	Large Intestine	Carcinoma	909263	0.847265	0.87972	0.923316	0.902728	0.905687	0.578859	0.899059	0.763671	0.0314162	0.0520282	0.0595839	0.0038756	0.00781814	0.00932951	0.00950661	0.119671	0.0852411	0.892143	0.862633		7	65082760	78643630	1	3
	SNU-1040	Large Intestine	Carcinoma	1659823	0.845277	0.781699	0.927839	0.921581	0.906392	0.8793	0.920126	0.829314	0.0595117	0.0481843	0.0726356	0.0118042	0	0.00262298	0.00284819	0.582716	0.647597	0.926607	0.794233		7	43259	76179715	2	4
	SNU-175	Large Intestine	Carcinoma	1659928	0.799276	0.350164	0.893444	0.92698	0.826117	0.34637	0.521879	0.455218	0.050203	0.0447713	0.0766891	0.00439704	0.0045085	0.00524302	0.0114297	0.210544	0.217021	0.860283	0.822886		7	43259	159127005	1	3
	SNU-283	Large Intestine	Carcinoma	1659929	0.845346	0.889512	0.930747	0.935841	0.915324	0.819512	0.931874	0.86779	0.0579885	0.0414355	0.0703434	0.000461734	0.00201458	0.00658301	0.0111042	0.875318	0.727696	0.901907	0.819368		7	66937584	115456973	2	4
	SNU-407	Large Intestine	Carcinoma	1660034	0.863998	0.735066	0.905776	0.942583	0.908164	0.875875	0.931842	0.735114	0.106915	0.0476911	0.0675262	0.00162089	0.0105496	0.00932694	0.0167106	0.164176	0.119822	0.902011	0.809428		7	69937950	81810590	1	2
	SNU-61	Large Intestine	Carcinoma	1660035	0.838449	0.638762	0.921466	0.917788	0.914016	0.702276	0.91292	0.602236	0.0632484	0.04858	0.0671567	0.000777691	0.000463137	0	0.00807127	0.109192	0.127506	0.902092	0.844882		7	55643887	102760023	1	3
	SNU-81	Large Intestine	Carcinoma	1660036	0.858192	0.619728	0.918784	0.919119	0.918452	0.586093	0.957564	0.869775	0.159303	0.0577114	0.107769	0.00346106	0.00464739	0.00988745	0.0226649	0.740399	0.673896	0.920609	0.812282		7	57824323	158385584	1	2
	SNU-C1	Large Intestine	Carcinoma	910905	0.84982	0.772027	0.945329	0.92587	0.908524	0.731241	0.955957	0.847041	0.0339808	0.0337392	0.0586842	0.00210247	0.00129814	0.00224527	0.00320753	0.206349	0.203704	0.907371	0.695421		7	72207443	76511073	1	4
	SNU-C2B	Large Intestine	Carcinoma	909740	0.791136	0.373762	0.856704	0.848681	0.699894	0.494116	0.866854	0.697856	0.0393733	0.0420609	0.0635998	0.00375416	0.00249082	0.00489324	0.00959284	0.339096	0.406892	0.838681	0.688048		7	35593880	159127005	1	2
	SW1116	Large Intestine	Carcinoma	909746	0.841317	0.862086	0.922929	0.920065	0.919586	0.875306	0.802112	0.461101	0.0291626	0.0301666	0.0421688	0.00648215	0.00261888	0.00212409	0.0371862	0.364559	0.47758	0.834033	0.849079		7	57383753	125204173	0	3
	SW1463	Large Intestine	Carcinoma	909748	0.866867	0.88934	0.945599	0.939782	0.901733	0.817014	0.934296	0.873555	0.0316639	0.0244532	0.0614749	0.0024911	0	0.00641099	0.00415106	0.833173	0.940299	0.932239	0.875418		7	43259	142476037	2	4
	SW948	Large Intestine	Carcinoma	909757	0.851186	0.881878	0.92519	0.92255	0.932614	0.887883	0.940552	0.713669	0.0958882	0.0422235	0.058677	0.00224259	0.0026165	0.00702576	0.0277854	0.7557	0.78213	0.878064	0.808687		7	43259	159127005	1	4
	T84	Large Intestine	Carcinoma	909761	0.850563	0.776961	0.919063	0.916283	0.918557	0.684349	0.84394	0.860435	0.0718327	0.0596791	0.0828085	0	0.000847278	0.00904938	0.0099804	0.628332	0.540918	0.905216	0.833676		7	37219753	82403022	2	4
	CL-11	Large Intestine	Colon Carcinoma	1290769	0.846556	0.913602	0.920378	0.910307	0.9148	0.856729	0.947092	0.867732	0.223575	0.0427976	0.0620013	0	0	0.00362447	0.0162092	0.216258	0.180495	0.884014	0.83368		7	55214348	76606813	1	3
	C3A	Liver	Carcinoma	910850	0.876043	0.890484	0.912558	0.948546	0.889675	0.898954	0.906425	0.585357	0.0615168	0.0355123	0.0481715	0.0135774	0	0.0122896	0.0101276	0.091922	0.161137	0.93088	0.772161		7	69679682	76840592	1	2
	HLE	Liver	Carcinoma	907057	0.877801	0.878508	0.916508	0.948236	0.887423	0.871098	0.916093	0.870451	0.188629	0.0343198	0.0662646	0.00803421	0.00219539	0.0118228	0.0171117	0.16376	0.233065	0.896319	0.793181		7	51760839	80474046	0	2
	HUH-7	Liver	Carcinoma	907071	0.847153	0.881416	0.914745	0.919524	0.904578	0.865965	0.944832	0.856805	0.17836	0.0583444	0.0600923	0	0.00729434	0.00798467	0.0178061	0.540054	0.591444	0.918361	0.823734		7	71329307	72801505	1	4
	SK-HEP-1	Liver	Carcinoma	909719	0.848431	0.84606	0.949149	0.910483	0.893222	0.872943	0.972248	0.722926	0.215453	0.0618248	0.0631147	0.00688052	0.02769	0.0480736	0.106918	0.190916	0.217644	0.900551	0.782082		7	64193767	77711083	1	3
	SNU-449	Liver	Carcinoma	909738	0.852849	0.865271	0.910335	0.931734	0.914082	0.861157	0.935614	0.865208	0.112359	0.0640646	0.100545	0.0130152	0	0.00338858	0.0138792	0.250868	0.311328	0.898218	0.845829		7	43259	159127005	1	3
	SNU-475	Liver	Carcinoma	909739	0.816304	0.83062	0.893407	0.840116	0.87162	0.842374	0.940171	0.831292	0.110126	0.0616487	0.069099	0.00896478	0	0.00561384	0.0117442	0.131051	0.186114	0.843497	0.836034		7	62686151	85004858	1	4
	HEP3B2-1-7	Liver	Hepatocellular Carcinoma	1240147	0.846239	0.898947	0.921044	0.925461	0.918121	0.859595	0.948702	0.868549	0.0933092	0.0523535	0.0642906	0.00179556	0	0	0.00425818	0.0346627	0.120702	0.912981	0.853194		7	61987174	93963320	2	4
	JHH-1	Liver	Hepatocellular Carcinoma	1298151	0.867343	0.886354	0.892402	0.757109	0.89422	0.863905	0.959649	0.798483	0.0338506	0.0422621	0.0487879	0.00145504	0.000290951	0.00445998	0.00814762	0.0630137	0.113391	0.848283	0.817283		7	49371730	77675791	1	4
	JHH-7	Liver	Hepatocellular Carcinoma	1240160	0.850733	0.851329	0.901255	0.930455	0.876195	0.863421	0.949149	0.855462	0.21081	0.0407985	0.0722309	0.00889039	0.00407971	0.018724	0.0174247	0.647643	0.631902	0.922084	0.716002		7	63952472	75283383	1	3
	SNU-182	Liver	Hepatocellular Carcinoma	1240216	0.846968	0.771682	0.91849	0.883782	0.871501	0.871938	0.93562	0.862011	0.0912013	0.0679749	0.0711278	0.000109727	7.06964e-05	0.013247	0.00751792	0.100507	0.182773	0.902234	0.85544		7	51422122	109801618	2	4
	SNU-387	Liver	Hepatocellular Carcinoma	909736	0.861142	0.907274	0.919012	0.931428	0.912241	0.878634	0.947089	0.880503	0.0728816	0.0333145	0.0519585	0.00339139	0	0.00560106	0.00452386	0.254269	0.235893	0.849302	0.792136		7	54555096	95395681	1	3
	SNU-398	Liver	Hepatocellular Carcinoma	1240217	0.865443	0.904698	0.944709	0.916249	0.897181	0.846054	0.928741	0.872681	0.246317	0.0593113	0.113501	0.0163613	0.114203	0.09927	0.129254	0.856512	0.859233	0.90134	0.813387		7	46237861	72829422	2	4
	SNU-423	Liver	Hepatocellular Carcinoma	909737	0.85455	0.872486	0.917319	0.909622	0.899233	0.870133	0.938569	0.888204	0.268832	0.0460114	0.0745511	0.0130308	0	0.0145727	0.0288347	0.861041	0.790754	0.911936	0.759359		7	57709545	77055885	3	6
	HUH-1	Liver	Hepatoma	1298146	0.856487	0.825286	0.905645	0.91783	0.847751	0.746793	0.907483	0.708937	0.038576	0.0365877	0.0623521	0	0	0.00131533	0.00340426	0.0632207	0.0908127	0.839264	0.814582		7	69911221	125754617	2	4
	JHH-6	Liver	Undifferentiated Hepatocellular Carcinoma	1240159	0.837094	0.863389	0.91767	0.911285	0.89501	0.872501	0.96621	0.829688	0.162341	0.0403727	0.0474377	0	0.00617842	0.00330194	0.0129427	0.349501	0.399835	0.914173	0.718896		7	57120697	159127005	2	4
	CALU-3	Lung	Adenocarcinoma	687777	0.873284	0.891837	0.948547	0.947994	0.868166	0.89472	0.938687	0.893039	0.10717	0.0499005	0.0696059	0.00729344	0	0.00947707	0.00934896	0.810291	0.776874	0.953095	0.858946		7	62230297	92694666	1	2
	H3255	Lung	Adenocarcinoma	1247873	0.83023	0.869973	0.94078	0.922148	0.911697	0.819207	0.950185	0.808823	0.171957	0.0336851	0.0767608	0	0	0.000405063	0.00646979	0.103148	0.170927	0.899467	0.913587		7	69037022	77107378	2	5
	NCI-H1437	Lung	Adenocarcinoma	687794	0.817162	0.763514	0.846086	0.878405	0.791356	0.727626	0.902036	0.653478	0.0371246	0.0173146	0.0392435	0	0.00526858	0	0	0.0477897	0.0757856	0.865464	0.7437		7	12619740	105842348	1	3
	NCI-H1573	Lung	Adenocarcinoma	908472	0.822023	0.637374	0.891426	0.903254	0.83107	0.728299	0.89629	0.452981	0.0391743	0.0433924	0.0480143	0.00284405	0.00409836	0.00992607	0.00664542	0.0411894	0.0367983	0.850316	0.806913		7	61072037	110107348	1	2
	NCI-H1781	Lung	Adenocarcinoma	1298350	0.828842	0.861967	0.921053	0.916841	0.91576	0.86596	0.951297	0.857099	0.242154	0.0415949	0.0738421	0	0.00125345	0.00748322	0.00854227	0.639175	0.627935	0.903756	0.861153		7	64295621	159127005	1	3
	NCI-H3122	Lung	Adenocarcinoma	1240190	0.880441	0.809035	0.947749	0.944736	0.863159	0.893398	0.953505	0.888367	0.0525511	0.0563894	0.063681	0.00209245	0.00102249	0.00993433	0.00420732	0.407661	0.530627	0.935787	0.781894		7	71580776	132805104	1	3
	NCI-H441	Lung	Adenocarcinoma	908460	0.879648	0.917095	0.947839	0.926407	0.916897	0.891476	0.936117	0.907968	0.285673	0.0348732	0.0699753	0.00401832	0.00367507	0.016109	0.0723026	0.44127	0.551817	0.931926	0.811852		7	64031090	78076132	0	2
	PC-3_JPC-3	Lung	Adenocarcinoma	1240202	0.834398	0.901007	0.939487	0.910764	0.908574	0.879332	0.935298	0.867015	0.113858	0.0397515	0.0563218	0.0048459	0	0.00747691	0.0118743	0.474119	0.63268	0.898316	0.812043		7	69865264	76338702	1	4
	RERF-LC-KJ	Lung	Adenocarcinoma	1298537	0.851878	0.510791	0.890909	0.901755	0.757166	0.867874	0.933703	0.689481	0.0623095	0.043523	0.0682908	0.00636221	0.00236463	0.00601202	0.0065848	0.0368444	0.0978485	0.878332	0.785918		7	55637601	76282796	1	3
	VMRC-LCD	Lung	Adenocarcinoma	713869	0.820297	0.889775	0.930222	0.903568	0.894386	0.832283	0.942585	0.820681	0.111207	0.0385352	0.0656557	0.00061267	0	0.00698012	0.0116445	0.733583	0.681622	0.900597	0.80657		7	50881795	80524723	1	3
	NCI-H720	Lung	Carcinoid-Endocrine Tumour	687600	0.779471	0.62501	0.892674	0.916617	0.85159	0.815551	0.929756	0.825865	0.370691	0.19039	0.23939	0.123946	0.433627	0.376996	0.362852	0.734047	0.652832	0.898806	0.83993		7	72246591	117785568	1	3
	NCI-H727	Lung	Carcinoid-Endocrine Tumour	724855	0.837467	0.851898	0.918976	0.904698	0.805092	0.846211	0.960595	0.767233	0.238858	0.0505653	0.0656328	0	0	0.00722063	0.00766195	0.383675	0.28192	0.892907	0.838204		7	64950894	75920845	2	4
	NCI-H835	Lung	Carcinoid-Endocrine Tumour	753607	0.849635	0.894965	0.503618	0.917209	0.895103	0.884849	0.96959	0.884464	0.239658	0.0383497	0.0769491	0.00297915	0.00786438	0.00509862	0.00576527	0.948655	0.870293	0.911339	0.849195		7	26724279	135995940	1	4
	UMC-11	Lung	Carcinoid-Endocrine Tumour	909779	0.886954	0.701522	0.920051	0.93035	0.892311	0.855575	0.934739	0.835198	0.0492852	0.0355014	0.0432155	0	0	0.00209504	0.000534236	0.0728528	0.16181	0.845147	0.765467		7	72367819	78777948	0	1
	A427	Lung	Carcinoma	910851	0.871807	0.889091	0.944539	0.907588	0.898564	0.885383	0.962529	0.825496	0.111283	0.057197	0.0630696	0.00190762	0	0.0019758	0.000996236	0.727326	0.612364	0.921888	0.894194		7	61728408	159127005	1	3
	ABC-1	Lung	Carcinoma	906791	0.821584	0.760437	0.918773	0.930189	0.889303	0.619621	0.990574	0.837188	0.472442	0.521768	0.598129	0.825022	0.735828	0.67499	0.583374	0.860317	0.68955	0.896608	0.773417		7	68083568	90668425	1	2
	BEN	Lung	Carcinoma	753534	0.859264	0.792656	0.924762	0.934532	0.889471	0.857897	0.960894	0.623652	0.0426214	0.0445809	0.0583325	0.00371936	0.00400971	0	0.010027	0.106227	0.16157	0.920531	0.841397		7	68662569	93079627	0	3
	CALU-6	Lung	Carcinoma	724859	0.813932	0.621085	0.905189	0.921643	0.8612	0.86271	0.955295	0.81866	0.2138	0.0394944	0.0713332	0.00819209	0	0.00453063	0.0113615	0.433387	0.392518	0.904533	0.83476		7	61987174	159127005	1	3
	CHAGO-K-1	Lung	Carcinoma	687596	0.818644	0.518377	0.898512	0.902178	0.840326	0.746679	0.924647	0.384056	0.0361805	0.0319426	0.0568067	0.00481572	0	0	0.00623662	0.0426309	0.115548	0.863713	0.78498		7	43259	159127005	1	3
	COLO-668	Lung	Carcinoma	910692	0.820566	0.765576	0.916984	0.935099	0.882342	0.840279	0.925352	0.773101	0.0472837	0.0357971	0.0554194	0	0	0.00492801	0.00343643	0.641851	0.719606	0.9234	0.778421		7	52157317	85573660	1	3
	COR-L105	Lung	Carcinoma	906805	0.841776	0.885853	0.9187	0.92534	0.91903	0.82677	0.930085	0.880551	0.183614	0.0537323	0.0735661	0	0.00193623	0.00550721	0.0313746	0.635161	0.418985	0.923642	0.796038		7	57315321	103534288	1	2
	COR-L23	Lung	Carcinoma	687780	0.850345	0.867251	0.923503	0.944734	0.921605	0.873319	0.955332	0.556508	0.070319	0.0596912	0.055013	0	0.00541898	0.00712485	0.00836775	0.240157	0.360094	0.896198	0.794755		7	43259	73422421	0	2
	COR-L279	Lung	Carcinoma	910937	0.848287	0.702842	0.8885	0.909071	0.87104	0.787276	0.945823	0.838264	0.095915	0.0466901	0.0812578	0	0.000653205	0.00195124	0.000979147	0.236305	0.349881	0.890771	0.811059		7	55503309	82100165	2	4
	COR-L88	Lung	Carcinoma	906808	0.879915	0.65676	0.931704	0.942759	0.896328	0.8819	0.967666	0.765816	0.0359942	0.0340369	0.0661902	0	0.00961538	0.00393291	0.00842153	0.693059	0.43196	0.906138	0.841846		7	43259	159127005	1	3
	CPC-N	Lung	Carcinoma	753547	0.780005	0.485713	0.907599	0.921232	0.558335	0.538204	0.928921	0.774017	0.22612	0.048497	0.216702	0.0574299	0.566685	0.312258	0.420367	0.888554	0.790819	0.792825	0.658526		7	66998246	146431217	1	2
	DMS-273	Lung	Carcinoma	687985	0.802817	0.512313	0.902242	0.908423	0.780131	0.801263	0.949776	0.818322	0.230976	0.0590888	0.0972127	0.00590005	0.0126738	0.0164756	0.015463	0.966361	0.812769	0.901803	0.828698		7	30943414	118827851	2	4
	DMS-53	Lung	Carcinoma	907295	0.845641	0.850187	0.916147	0.914479	0.897389	0.864348	0.96121	0.854857	0.0592736	0.0239118	0.0450228	0	0	0.00549634	0	0.331592	0.316814	0.916566	0.84135		7	61807591	90725098	1	4
	DMS-79	Lung	Carcinoma	753551	0.854554	0.866644	0.912093	0.919499	0.892605	0.854214	0.934985	0.840629	0.0858326	0.0716737	0.0747109	0.0048341	0.0104179	0.00430087	0.0127644	0.890179	0.807576	0.905047	0.850873		7	71358280	97445413	2	5
	EKVX	Lung	Carcinoma	905970	0.844917	0.88131	0.926384	0.924604	0.897989	0.704548	0.95231	0.861317	0.0857099	0.0314971	0.0714181	0	0.0082777	0.010895	0.0112257	0.0455213	0.0870721	0.896219	0.827678		7	63756813	104218575	2	4
	EPLC-272H	Lung	Carcinoma	753556	0.866979	0.903299	0.946772	0.90953	0.908995	0.870543	0.957062	0.85556	0.0941399	0.0342937	0.0725899	0	0.000658617	0.0131661	0.0235806	0.850616	0.786653	0.90661	0.827756		7	70292330	76764970	2	4
	HOP-92	Lung	Carcinoma	905973	0.811575	0.806967	0.919451	0.640067	0.921886	0.858189	0.949449	0.872628	0.264618	0.0355876	0.0599431	0	0.00299945	0.0120182	0.0140811	0.246664	0.261096	0.892575	0.828523		7	55128949	76303421	3	6
	IA-LM	Lung	Carcinoma	910779	0.880876	0.890915	0.9422	0.926036	0.909402	0.903252	0.947005	0.876197	0.466333	0.0363579	0.123247	0.0055355	0.0118286	0.0208361	0.115133	0.615702	0.52638	0.933835	0.81312		7	71013837	78929011	0	2
	IST-SL1	Lung	Carcinoma	753564	0.862169	0.844478	0.936143	0.933799	0.912585	0.858213	0.95571	0.756019	0.044589	0.0358793	0.0704873	0.00425323	0	0.00737871	0.00854093	0.0940666	0.143954	0.904132	0.81462		7	39436094	126045687	2	4
	IST-SL2	Lung	Carcinoma	753565	0.856907	0.569486	0.916034	0.92394	0.912505	0.88288	0.948084	0.872363	0.413694	0.0629802	0.144894	0.00628781	0.0124743	0	0.00691145	0.133618	0.139974	0.912404	0.811788		7	54959361	159127005	1	2
	KNS-62	Lung	Carcinoma	753569	0.827427	0.789456	0.897363	0.898332	0.871595	0.832022	0.934749	0.850594	0.0468915	0.035736	0.0696185	0.00037961	0	0.00091624	0.00289017	0.0748792	0.0839228	0.884666	0.835333		7	69952260	77656582	2	4
	LB647-SCLC	Lung	Carcinoma	753582	0.828498	0.506688	0.904216	0.92663	0.808354	0.768974	0.936521	0.856629	0.19042	0.0292362	0.0779327	0.00364033	0.0231299	0.0153241	0.045482	0.756275	0.673496	0.847866	0.777468		7	69914410	159127005	1	2
	LC-2-AD	Lung	Carcinoma	907786	0.849055	0.814723	0.926207	0.945887	0.886014	0.841452	0.941882	0.822626	0.0840283	0.0388455	0.0670253	0.00189022	0	0.0115274	0.0154853	0.234799	0.177727	0.896114	0.832157		7	61888128	142476077	1	3
	LCLC-97TM1	Lung	Carcinoma	946361	0.867602	0.935545	0.921202	0.921968	0.893888	0.862626	0.964583	0.864885	0.0475579	0.0349979	0.0635893	0	0	0.00084686	0.0283212	0.904903	0.750211	0.92551	0.769478		7	61888128	73125179	0	2
	LK-2	Lung	Carcinoma	687787	0.862199	0.84689	0.905305	0.92207	0.873578	0.872616	0.923305	0.66871	0.0701519	0.0353074	0.0443447	0.00157374	0	0.00152546	0.00208899	0.824928	0.721637	0.913953	0.730295		7	43259	95298755	1	3
	LU-134-A	Lung	Carcinoma	753588	0.842937	0.707147	0.89822	0.920673	0.762585	0.796073	0.933634	0.837432	0.0478699	0.03963	0.0644312	0.00056671	0	0.00625244	0.0054686	0.0517098	0.0950666	0.859105	0.84705		7	71536468	159127005	0	3
	LU-135	Lung	Carcinoma	713899	0.851411	0.900086	0.954204	0.915715	0.915862	0.881225	0.969666	0.88442	0.309073	0.0475783	0.0762846	0.000780031	0.00503376	0.01032	0.0397864	0.963918	0.85588	0.914048	0.793858		7	43259	81792685	1	3
	LU-139	Lung	Carcinoma	713878	0.804979	0.743383	0.910427	0.915752	0.891382	0.834637	0.9401	0.833332	0.138744	0.0519399	0.0676822	0.00232175	0.00443939	0.00234283	0.0114271	0.868832	0.738998	0.886675	0.803791		7	39948502	83633000	1	3
	LU-165	Lung	Carcinoma	753589	0.860537	0.824467	0.894624	0.934718	0.813321	0.859212	0.969614	0.81007	0.115358	0.0488133	0.0573114	0	0.00117811	0.00328489	0.00768687	0.418933	0.313859	0.888872	0.856137		7	21832748	112227977	1	2
	LU-65	Lung	Carcinoma	724863	0.82057	0.771444	0.922016	0.906704	0.913083	0.863232	0.934711	0.863085	0.265249	0.0431252	0.072945	0	0.0981466	0.125541	0.487017	0.947608	0.876529	0.898673	0.817272		7	65248651	76072592	3	7
	LU-99A	Lung	Carcinoma	907796	0.897809	0.856503	0.924849	0.625081	0.912199	0.91224	0.931479	0.257414	0.0507852	0.0485079	0.043027	0.000980499	0	0.0106703	0.00980392	0.185567	0.269992	0.928611	0.773891		7	64303484	142476720	0	1
	LXF-289	Lung	Carcinoma	753592	0.852179	0.870269	0.90758	0.926254	0.909805	0.893609	0.934827	0.865379	0.0623849	0.0356358	0.0567133	0.00234106	0.000128584	0.0064891	0.000878134	0.137615	0.121788	0.912018	0.820828		7	66952860	81584116	1	3
	MS-1	Lung	Carcinoma	753594	0.855969	0.53911	0.931371	0.874035	0.742177	0.704441	0.95224	0.603439	0.196183	0.0355041	0.0705235	0.00064291	0.0112285	0.013665	0.0296684	0.853351	0.819731	0.899312	0.805853		7	61987245	138237509	1	2
	NCI-H1048	Lung	Carcinoma	687995	0.777036	0.49104	0.900978	0.905797	0.81625	0.794501	0.936033	0.766791	0.16453	0.0480013	0.0751938	0	0	0.0017246	0.011821	0.784102	0.739501	0.869503	0.797136		7	72659608	74197729	1	3
	NCI-H1092	Lung	Carcinoma	687997	0.829603	0.807937	0.935443	0.932147	0.838519	0.864215	0.948344	0.775681	0.20779	0.0305687	0.0610452	0.00528359	0.00201121	0.00804612	0.00953913	0.870778	0.813613	0.912991	0.840857		7	3366238	96674789	1	4
	NCI-H1105	Lung	Carcinoma	908468	0.840247	0.83391	0.933914	0.918059	0.911389	0.89071	0.963473	0.867463	0.306418	0.0241742	0.0768018	0	0	0	0	0.669476	0.673564	0.931524	0.846239		7	43259	133785178	2	4
	NCI-H1155	Lung	Carcinoma	908467	0.799895	0.454669	0.883775	0.905405	0.669926	0.784796	0.870659	0.445899	0.0368138	0.0300223	0.0636649	0.00143562	0	0.00440575	0.0047619	0.0953137	0.189255	0.871988	0.794782		7	48600180	146179366	0	2
	NCI-H128	Lung	Carcinoma	753597	0.865004	0.735852	0.926368	0.911435	0.832903	0.879757	0.925358	0.760554	0.227806	0.0380453	0.0655842	0.00427873	0	0.00314294	0.00457666	0.927602	0.819938	0.923375	0.843019		7	4332438	76072592	1	3
	NCI-H1355	Lung	Carcinoma	724866	0.858133	0.880228	0.90298	0.909798	0.902238	0.847545	0.961226	0.844939	0.06527	0.0318407	0.0665249	0.0023175	0	0.00144178	0.00460328	0.0662076	0.122369	0.898883	0.791735		7	71968541	143873953	1	2
	NCI-H1395	Lung	Carcinoma	684681	0.855562	0.876749	0.89534	0.922071	0.90411	0.863406	0.944364	0.834458	0.0415386	0.0303659	0.0535009	0.00201178	0.000918379	0.00603542	0.00790622	0.284177	0.361627	0.905962	0.818693		7	43259	109441245	0	3
	NCI-H1417	Lung	Carcinoma	688001	0.836108	0.903204	0.92932	0.906677	0.895507	0.861359	0.94026	0.712744	0.181583	0.0629599	0.0619988	0	0.00546193	0.0118678	0.00858181	0.321911	0.203667	0.925168	0.82594		7	37219870	89376545	2	4
	NCI-H1436	Lung	Carcinoma	908469	0.828268	0.855413	0.927314	0.919553	0.884939	0.84909	0.927444	0.826578	0.141509	0.0482965	0.0664595	0.00731967	0.00421109	0	0.00342949	0.89643	0.889507	0.900097	0.832816		7	62720217	159127005	1	2
	NCI-H146	Lung	Carcinoma	910899	0.851244	0.858339	0.892627	0.917393	0.886808	0.856998	0.935816	0.795322	0.0411913	0.0274593	0.0626074	0.00206143	0	0.00293542	0.00538563	0.306667	0.271058	0.896039	0.805414		7	51481882	116537538	1	3
	NCI-H1563	Lung	Carcinoma	753600	0.864939	0.843177	0.956354	0.924622	0.898319	0.883586	0.970909	0.871311	0.107143	0.0809808	0.0718124	0.00545574	0.001201	0.0124023	0.00612505	0.153803	0.225722	0.926289	0.804353		7	68427691	76055848	1	3
	NCI-H1581	Lung	Carcinoma	908471	0.816938	0.783274	0.897512	0.895687	0.819431	0.80759	0.930078	0.68201	0.0581732	0.0381252	0.0593641	0	0.000778109	0.00306811	0.00790949	0.369816	0.3163	0.875245	0.819215		7	43259	92443681	1	3
	NCI-H1623	Lung	Carcinoma	687798	0.831627	0.825311	0.906989	0.911175	0.886876	0.867129	0.962532	0.834853	0.108913	0.0399427	0.0637731	0	0.000326513	0.0081937	0.00189573	0.0635255	0.091501	0.913742	0.862744		7	66987667	76842070	1	3
	NCI-H1648	Lung	Carcinoma	687799	0.882463	0.85642	0.938656	0.939753	0.888678	0.897717	0.94895	0.877297	0.192319	0.0472129	0.083335	0.000324596	0.00312842	0.00316325	0.00384854	0.0834273	0.141185	0.949779	0.769806		7	66618582	92246744	1	2
	NCI-H1650	Lung	Carcinoma	687800	0.848686	0.84304	0.938101	0.917249	0.879905	0.866814	0.959178	0.854564	0.0903636	0.0489085	0.0602834	0.00053041	0.00563204	0.00759782	0	0.0989541	0.174097	0.90524	0.753007		7	66482088	158848447	1	2
	NCI-H1651	Lung	Carcinoma	910900	0.819562	0.789619	0.917671	0.915017	0.886868	0.843627	0.94466	0.842064	0.181871	0.0399337	0.0837528	0	0	0.00168987	0.00182542	0.198925	0.219454	0.905636	0.82499		7	69464930	78817308	0	3
	NCI-H1666	Lung	Carcinoma	908473	0.855068	0.598603	0.9342	0.933612	0.854465	0.884567	0.954803	0.816318	0.0415107	0.0434234	0.0615472	0.00536547	0.000271481	0.00299835	0.00467986	0.128	0.129439	0.918763	0.803997		7	43259	112469673	1	3
	NCI-H1693	Lung	Carcinoma	687802	0.837009	0.892871	0.909787	0.91294	0.911006	0.850613	0.939528	0.775567	0.179838	0.0411126	0.0701619	0.000380542	0.00751183	0.0113368	0.0459056	0.587177	0.588656	0.878766	0.867771		7	64638158	87826957	1	3
	NCI-H1694	Lung	Carcinoma	688006	0.782483	0.34343	0.870311	0.878309	0.740264	0.786271	0.924306	0.835732	0.268182	0.0322911	0.0567721	0	0	0.0100855	0.00285546	0.267399	0.373246	0.892301	0.820943		7	14754915	109437670	0	3
	NCI-H1703	Lung	Carcinoma	908474	0.838608	0.817604	0.947564	0.928767	0.89818	0.863986	0.938557	0.819357	0.140276	0.0584821	0.0721647	0	0.00296904	0.0145284	0.0100296	0.615083	0.613052	0.898993	0.770191		7	68101910	73779507	1	3
	NCI-H1734	Lung	Carcinoma	722058	0.865433	0.874628	0.945792	0.935596	0.85001	0.855871	0.952961	0.876599	0.0922137	0.0454298	0.0575248	0	0	0	0	0.822974	0.805918	0.910857	0.877911		7	70224310	88208132	1	3
	NCI-H1755	Lung	Carcinoma	908475	0.665069	0.678446	0.948128	0.928442	0.903271	0.699858	0.932212	0.658116	0.054475	0.0362259	0.0665739	0.00759878	0.00104371	0.0018898	0.00429657	0.0933562	0.106074	0.892526	0.81363		7	46708387	146043176	2	4
	NCI-H1770	Lung	Carcinoma	687804	0.604945	0.332257	0.915883	0.904899	0.88709	0.828264	0.970424	0.747798	0.108455	0.0420224	0.0727181	0.00182329	0.00838871	0.00645846	0.0132964	0.865962	0.834012	0.900223	0.826976		7	66486544	75288509	2	4
	NCI-H1792	Lung	Carcinoma	724868	0.842138	0.828869	0.915353	0.920369	0.910306	0.830654	0.941956	0.876827	0.0752558	0.0468378	0.0620014	0.00675193	0.000512623	0.0045018	0.00782255	0.148321	0.11041	0.886257	0.778767		7	70446639	98701094	1	3
	NCI-H1793	Lung	Carcinoma	908463	0.866249	0.906125	0.942226	0.923853	0.924689	0.889161	0.944021	0.677711	0.0967541	0.0400564	0.0436315	0	0.00285671	0.00424744	0.00583455	0.0987912	0.109792	0.919239	0.880925		7	29450895	110537712	2	4
	NCI-H1838	Lung	Carcinoma	687807	0.844113	0.872192	0.921166	0.943725	0.767926	0.87585	0.941165	0.850923	0.0448132	0.0496638	0.068507	0.00599029	0	0.00105736	0.0215266	0.598158	0.636171	0.904429	0.869538		7	64460331	145325702	1	3
	NCI-H187	Lung	Carcinoma	688007	0.840523	0.845769	0.899819	0.906768	0.90922	0.786247	0.954225	0.857748	0.118606	0.0373721	0.0732663	0	0	0.00461933	0.00202899	0.82069	0.763831	0.899859	0.835331		7	70743033	109433799	2	4
	NCI-H1963	Lung	Carcinoma	688010	0.770683	0.569436	0.83657	0.924039	0.880867	0.774615	0.800547	0.833851	0.363378	0.360811	0.477405	0.490913	0.653065	0.538756	0.579809	0.920213	0.834696	0.86582	0.724232		7	67163423	142474939	1	2
	NCI-H1993	Lung	Carcinoma	908476	0.882031	0.816654	0.933953	0.9219	0.909598	0.907191	0.928392	0.91496	0.0359887	0.0405881	0.0543696	0.00514107	0	0.0147664	0.0085527	0.0559157	0.179094	0.927571	0.847756		7	69928976	77914442	0	4
	NCI-H2009	Lung	Carcinoma	724873	0.848333	0.841886	0.856457	0.923854	0.842317	0.852044	0.936095	0.83984	0.0598747	0.0385946	0.066882	0	0	0.00411707	0.00545113	0.576073	0.538296	0.8792	0.796896		7	71851601	93961002	3	6
	NCI-H2029	Lung	Carcinoma	688011	0.847577	0.746067	0.913999	0.924409	0.881905	0.868784	0.941497	0.855849	0.132276	0.0425981	0.0679308	0.00558239	0.00589165	0.00894803	0.0103563	0.210337	0.201664	0.918019	0.848552		7	43259	73810331	1	2
	NCI-H2030	Lung	Carcinoma	722045	0.829224	0.646137	0.908508	0.900018	0.881255	0.864897	0.928066	0.483112	0.0487708	0.0351802	0.0662224	0	0.00065368	0.00352609	0.000200682	0.104066	0.197996	0.892822	0.732504		7	65990464	97385971	0	2
	NCI-H2081	Lung	Carcinoma	908480	0.84951	0.88521	0.929768	0.925784	0.902561	0.847604	0.936948	0.871053	0.126624	0.0296458	0.0548749	0.00732695	0	0.00274314	0.00431742	0.876905	0.768852	0.907744	0.864822		7	52633483	146783831	2	4
	NCI-H2087	Lung	Carcinoma	724834	0.860061	0.915703	0.925709	0.942143	0.90072	0.889053	0.976305	0.628324	0.0385292	0.0370397	0.044765	0.007431	0	0.00623087	0.00625961	0.795082	0.802772	0.934647	0.807577		7	64830520	86314147	1	2
	NCI-H209	Lung	Carcinoma	688013	0.86271	0.667574	0.917854	0.89018	0.563515	0.79025	0.974029	0.867707	0.355742	0.0465975	0.145589	0.023221	0.0571049	0.0487307	0.0757321	0.819843	0.700175	0.923993	0.765978		7	57252686	98192346	2	4
	NCI-H2122	Lung	Carcinoma	722046	0.745105	0.686969	0.906394	0.914077	0.872587	0.835316	0.932306	0.540126	0.0495438	0.0407111	0.0658061	0.00120474	0.00516748	0.00431982	0.00464253	0.140444	0.120816	0.890691	0.814648		7	69166058	103765719	1	4
	NCI-H2126	Lung	Carcinoma	687814	0.842759	0.727865	0.924831	0.934872	0.905314	0.888206	0.935979	0.616496	0.110308	0.0365788	0.0648753	0	0.000998716	0.00412088	0.00439387	0.105691	0.183036	0.931591	0.816644		7	72702163	76135731	0	3
	NCI-H2141	Lung	Carcinoma	688014	0.87301	0.786097	0.95593	0.951395	0.95493	0.886639	0.948316	0.88942	0.0615805	0.0423245	0.0517525	0.00718215	0.00344996	0.00941605	0.0123697	0.827514	0.714797	0.944469	0.833097		7	12097073	87576217	1	3
	NCI-H2170	Lung	Carcinoma	687815	0.830603	0.750202	0.930518	0.906942	0.885371	0.825961	0.938912	0.82686	0.0805436	0.0308857	0.0661252	0.00072075	0	0.00537362	0.00791452	0.22623	0.184669	0.909791	0.798214		7	46535632	76826986	3	7
	NCI-H2196	Lung	Carcinoma	908481	0.837753	0.844234	0.938089	0.906736	0.913905	0.882969	0.94873	0.853583	0.115295	0.0472119	0.053274	0.00194966	0	0.00113131	0.00228872	0.782743	0.794193	0.922761	0.832699		7	43259	91272479	1	2
	NCI-H2227	Lung	Carcinoma	688018	0.802015	0.542071	0.874653	0.921758	0.668291	0.817036	0.945271	0.600218	0.388503	0.509233	0.396841	0.443989	0.629073	0.375188	0.526415	0.860711	0.766299	0.883462	0.835674		7	63191404	83546399	1	3
	NCI-H2228	Lung	Carcinoma	687816	0.894876	0.89301	0.961842	0.934089	0.909686	0.927556	0.934861	0.902354	0.0515362	0.040269	0.057692	0.00398458	0.00559758	0.00845842	0.0213085	0.734628	0.519002	0.957376	0.758918		7	65981245	74010284	0	2
	NCI-H2291	Lung	Carcinoma	724874	0.846429	0.8788	0.912763	0.916043	0.915717	0.868818	0.963007	0.87872	0.0545041	0.0310962	0.0644568	0.00351393	0.00520754	0.00608649	0.00889209	0.0981773	0.115146	0.906818	0.781235		7	16942661	83772415	1	4
	NCI-H2342	Lung	Carcinoma	687819	0.863174	0.866154	0.921053	0.9319	0.873611	0.823126	0.951342	0.890064	0.290838	0.0977033	0.191834	0.0114679	0.0292037	0.0237542	0.0268427	0.314461	0.311423	0.918484	0.818421		7	70697445	75971244	0	4
	NCI-H2347	Lung	Carcinoma	687820	0.85297	0.897762	0.92132	0.932598	0.886404	0.883261	0.964588	0.869474	0.0774272	0.049581	0.0576796	0	0.00462366	0	0	0.0682782	0.0705618	0.92488	0.794652		7	43259	132510608	2	4
	NCI-H2405	Lung	Carcinoma	687821	0.834504	0.82012	0.902549	0.907423	0.890473	0.820131	0.940844	0.848051	0.10046	0.0327399	0.0696076	0	0	0.0035461	0.00923389	0.0316687	0.0942831	0.889937	0.83063		7	43259	109637089	0	5
	NCI-H250	Lung	Carcinoma	924241	0.861331	0.837455	0.911698	0.92325	0.83223	0.749282	0.935086	0.690189	0.100425	0.0674931	0.0848302	0	0.00950739	0.00937197	0.0118995	0.463866	0.438819	0.921925	0.859778		7	50982884	89116966	1	3
	NCI-H292	Lung	Carcinoma	753604	0.897362	0.690773	0.935242	0.933665	0.847732	0.874005	0.940933	0.878074	0.056794	0.0463418	0.0618193	0.00556861	0.0192471	0.015272	0.0203369	0.134421	0.170718	0.928974	0.743935		7	63114887	117382214	1	2
	NCI-H322M	Lung	Carcinoma	905967	0.801529	0.865429	0.918135	0.919445	0.830688	0.83426	0.931472	0.813863	0.263696	0.0815518	0.121449	0.0143841	0.0645272	0.0794019	0.0897574	0.858824	0.72361	0.867651	0.835773		7	69194146	73046779	1	5
	NCI-H345	Lung	Carcinoma	688021	0.823791	0.796174	0.907801	0.943014	0.876072	0.841636	0.932787	0.850278	0.18513	0.0518085	0.0726819	0.00211783	0.00209877	0.0112594	0.00647815	0.791191	0.660333	0.928392	0.86645		7	43259	159127005	1	3
	NCI-H358	Lung	Carcinoma	908465	0.864108	0.866863	0.938273	0.949096	0.86322	0.893949	0.952758	0.462927	0.0392627	0.0372139	0.0659098	0.0066364	0	0	0.00998869	0.224262	0.216561	0.912884	0.758805		7	71135043	76074981	1	2
	NCI-H378	Lung	Carcinoma	688022	0.843411	0.653341	0.909716	0.929997	0.859	0.866519	0.953771	0.866555	0.260655	0.0377442	0.0804986	0	0.0100661	0.00141714	0.00419084	0.934443	0.947679	0.903403	0.808614		7	62715903	132901801	1	2
	NCI-H446	Lung	Carcinoma	688023	0.90817	0.863902	0.919244	0.93473	0.815881	0.734644	0.946403	0.884247	0.285936	0.0438664	0.0816421	0.00699043	0.00285381	0.00545689	0.000858287	0.631485	0.624542	0.932307	0.760968		7	72659608	76277776	0	1
	NCI-H520	Lung	Carcinoma	908443	0.852932	0.868252	0.899411	0.922217	0.895723	0.875499	0.979366	0.605928	0.0334854	0.0405983	0.063582	0.00554959	0	0.00366748	0.0169575	0.735726	0.422693	0.92894	0.752813		7	72406323	75937049	1	3
	NCI-H522	Lung	Carcinoma	905944	0.785298	0.611611	0.886287	0.895132	0.833439	0.830454	0.952943	0.718892	0.0770069	0.0270991	0.0516196	0.00282691	0.00421295	0.0103386	0.00896896	0.584609	0.656991	0.874404	0.79809		7	61888128	114168853	1	3
	NCI-H524	Lung	Carcinoma	908483	0.873426	0.675084	0.91967	0.937611	0.703507	0.863573	0.923168	0.86896	0.0439433	0.0577262	0.0847657	0.00183743	0.00227164	0.0113298	0.010461	0.742755	0.439465	0.908466	0.831393		7	21893504	142476037	1	2
	NCI-H526	Lung	Carcinoma	688025	0.819278	0.375254	0.8825	0.89441	0.787298	0.815294	0.906461	0.589996	0.0571823	0.0401656	0.055623	0	0.00653677	0.00801407	0.016736	0.618182	0.571923	0.885021	0.78459		7	16632388	74102960	1	3
	NCI-H596	Lung	Carcinoma	908459	0.861611	0.848288	0.919168	0.939898	0.893599	0.898518	0.955761	0.86423	0.0590721	0.0469189	0.0565021	0	0.00631272	0.00280112	0.00106622	0.0730479	0.244696	0.91612	0.779012		7	67010566	74969418	0	2
	NCI-H64	Lung	Carcinoma	688026	0.834598	0.781621	0.898716	0.926408	0.899703	0.85338	0.953757	0.718167	0.120651	0.0276726	0.0800624	0.00756897	0.00817484	0.00765111	0.0113566	0.477528	0.466667	0.917356	0.76984		7	50921156	76197982	2	4
	NCI-H650	Lung	Carcinoma	722066	0.851811	0.891039	0.926115	0.933804	0.904865	0.86604	0.944689	0.855289	0.149886	0.0372106	0.047841	0.00470721	0	0.00532915	0.0100177	0.192209	0.281369	0.908664	0.827706		7	70001442	76607295	2	5
	NCI-H661	Lung	Carcinoma	687829	0.84762	0.851665	0.908266	0.925325	0.87107	0.906643	0.956098	0.862254	0.220624	0.0482464	0.0619203	0	0.0239044	0.0118698	0.0240786	0.868302	0.775776	0.912642	0.758942		7	71167731	89156179	1	3
	NCI-H69	Lung	Carcinoma	688027	0.861095	0.878586	0.923382	0.941826	0.917202	0.870093	0.958022	0.876115	0.109106	0.0398644	0.0578494	0.00303804	0.00355872	0.00300791	0.0207016	0.921681	0.925664	0.898004	0.833597		7	50735005	94059317	1	2
	NCI-H748	Lung	Carcinoma	909194	0.682508	0.625954	0.82975	0.919214	0.839244	0.571265	0.916544	0.823676	0.388734	0.225683	0.549616	0.453133	0.532646	0.478234	0.415243	0.960392	0.897203	0.848432	0.770192		7	69867459	142275676	1	3
	NCI-H810	Lung	Carcinoma	925341	0.882235	0.799079	0.92632	0.951831	0.880211	0.902737	0.942593	0.85965	0.0736542	0.0377218	0.0480316	0	0	0	0.00317285	0.713018	0.65393	0.924171	0.751907		7	66626012	77341258	0	1
	NCI-H82	Lung	Carcinoma	688031	0.855624	0.759955	0.912727	0.911994	0.821711	0.839008	0.9612	0.820007	0.0830316	0.0339398	0.0584042	0.00546388	0.00601604	0.0116478	0.00948548	0.685957	0.597892	0.865969	0.774373		7	57642390	73815967	1	2
	NCI-H838	Lung	Carcinoma	910399	0.867473	0.841202	0.931348	0.938834	0.902202	0.900926	0.978076	0.535832	0.0431281	0.049332	0.0616822	0	0	0	0.00411326	0.0733464	0.165425	0.889126	0.822985		7	68922072	130996134	0	2
	RERF-LC-FM	Lung	Carcinoma	930081	0.870132	0.88958	0.951274	0.932942	0.910191	0.882723	0.96207	0.883288	0.0380129	0.0802549	0.0717323	0.00212663	0	0.00897398	0.00178437	0.863135	0.836433	0.933692	0.8076		7	20083556	91959314	2	4
	RERF-LC-MS	Lung	Carcinoma	910931	0.816432	0.67383	0.906632	0.914345	0.909087	0.79818	0.928198	0.483277	0.0789519	0.0479884	0.0588851	0.00182371	0.00368494	0.0116425	0.0108225	0.293126	0.361405	0.841258	0.787839		7	70765291	73600986	1	5
	SBC-1	Lung	Carcinoma	713885	0.883746	0.882785	0.949922	0.955937	0.904902	0.863647	0.966309	0.832559	0.0819654	0.0275496	0.0630918	0.0100873	0	0	0.0115169	0.880922	0.760487	0.925426	0.85077		7	71217136	75266699	1	3
	SBC-5	Lung	Carcinoma	713880	0.811335	0.714447	0.876626	0.898924	0.806962	0.765596	0.776572	0.229519	0.0410923	0.0473051	0.0573293	0	0.00379005	0.00363959	0.00862871	0.168972	0.206219	0.829191	0.782344		7	69855173	90532933	2	4
	SK-LU-1	Lung	Carcinoma	909721	0.830828	0.904489	0.926687	0.933932	0.916477	0.88482	0.962598	0.876132	0.228813	0.134104	0.0885785	0.00879443	0.0616568	0.0686637	0.135588	0.902845	0.952551	0.913504	0.838933		7	71889466	76855692	0	4
	SK-MES-1	Lung	Carcinoma	909728	0.833909	0.852618	0.907684	0.904088	0.903923	0.84935	0.934974	0.869693	0.0523026	0.0399741	0.0613021	0.0035584	0.000603136	0.00828825	0.0131624	0.0695457	0.118168	0.889265	0.737172		7	66482088	76328084	1	3
	SW1573	Lung	Carcinoma	724878	0.846467	0.87225	0.922984	0.917777	0.907162	0.840639	0.961104	0.855674	0.400421	0.227295	0.298471	0.306261	0.54219	0.483504	0.514691	0.928892	0.835599	0.912032	0.837918		7	62365445	87550234	2	5
	SW900	Lung	Carcinoma	724879	0.845833	0.897211	0.941183	0.900638	0.92643	0.883925	0.968052	0.874431	0.0856211	0.037016	0.049712	0.00602909	0	0.0135584	0.00981201	0.268795	0.253378	0.910523	0.810618		7	46678255	103575321	1	3
	LCLC-103H	Lung	Large Cell Carcinoma	753586	0.803876	0.77882	0.850753	0.825273	0.78928	0.774676	0.921794	0.682807	0.0577136	0.0444888	0.0690421	0.00947007	0.000674025	0.0125222	0.00630347	0.247961	0.178902	0.734315	0.797202		7	65084563	91657953	1	4
	NCI-H740	Lung	Lung	1331055	0.838523	0.834001	0.91473	0.921089	0.86299	0.868466	0.933573	0.833693	0.0787056	0.0411894	0.0631091	0.00946083	0.0035572	0.00779548	0.010578	0.710468	0.581967	0.907685	0.856923		7	54709473	146788226	2	4
	COR-L321	Lung	Lung Carcinoma	1322213	0.853521	0.809868	0.915886	0.915138	0.860772	0.83871	0.942855	0.541599	0.085273	0.0785038	0.0664918	0.00216263	0.00889599	0.00707525	0.00604391	0.846861	0.705628	0.883537	0.852948		7	64101034	118285146	1	2
	LOU-NH91	Lung	Lung Squamous Cell Carcinoma	1298226	0.84405	0.527457	0.91649	0.861452	0.756592	0.880927	0.914694	0.867824	0.112903	0.0545612	0.0582502	0.00152836	0.00936569	0.00559872	0.0112203	0.0299747	0.104222	0.888459	0.810016		7	55790604	103644375	2	4
	HCC-366	Lung	Na	1240144	0.853981	0.913607	0.955093	0.95124	0.934553	0.887112	0.964158	0.87445	0.255976	0.0646568	0.0669906	0	0.0146496	0.0105493	0.0819939	0.272058	0.266809	0.922146	0.845968		7	4611221	125515224	2	4
	A549	Lung	Non Small Cell Carcinoma	905949	0.875924	0.884948	0.93922	0.956787	0.911711	0.864655	0.967965	0.876277	0.181199	0.0300208	0.0490927	0.00254353	0.00310752	0.000203936	0.000683127	0.120357	0.0929936	0.91525	0.862154		7	28131416	133747268	1	3
	CAL-12T	Lung	Non Small Cell Carcinoma	753540	0.878662	0.913974	0.93862	0.94132	0.904065	0.881332	0.939331	0.864264	0.0811875	0.0393157	0.0569316	0.0102636	0.00552634	0.0021185	0.0163496	0.377259	0.48856	0.942269	0.739809		7	65051739	159127005	1	2
	NCI-H1299	Lung	Non Small Cell Carcinoma	724831	0.817432	0.936917	0.902175	0.924528	0.905326	0.85262	0.930813	0.720559	0.221485	0.0238843	0.0520451	0.00967806	0.00361011	0.00722386	0.0319244	0.406945	0.590174	0.85369	0.856017		7	72048952	101520543	3	7
	NCI-H1975	Lung	Non Small Cell Carcinoma	924244	0.865668	0.927711	0.917598	0.913082	0.901249	0.918741	0.907772	0.864998	0.0869096	0.0320565	0.0446742	0.00522912	0.00852459	0.00183309	0.0159344	0.447942	0.616341	0.925285	0.824473		7	69569119	126045557	0	4
	NCI-H23	Lung	Non Small Cell Carcinoma	905942	0.797064	0.65854	0.890776	0.918767	0.816241	0.792545	0.938461	0.633693	0.0739524	0.0305029	0.0602449	0.00947528	0.00378837	0.00977386	0.0086135	0.185204	0.21214	0.865053	0.873763		7	57292606	109433799	2	4
	PC-14	Lung	Non Small Cell Carcinoma	753608	0.851335	0.897755	0.92105	0.923371	0.908606	0.851856	0.923142	0.710301	0.0390255	0.0440302	0.050815	0.00464296	0.00875	0.00268489	0.00762324	0.184594	0.232652	0.937544	0.8123		7	56424740	75480084	0	4
	HCC-15	Lung	Non-Small Cell Lung Cancer	1240143	0.839414	0.852068	0.923822	0.925575	0.895345	0.620378	0.895178	0.476774	0.0438341	0.0618045	0.0574257	0	0	0.00509053	0.00672915	0.0897316	0.120696	0.933945	0.762174		7	69786742	81358060	1	2
	HCC-44	Lung	Non-Small Cell Lung Cancer	1240145	0.849379	0.879053	0.932371	0.938197	0.892968	0.857325	0.999464	0.856323	0.117132	0.0393463	0.060921	0	0.0127177	0.0197597	0.196011	0.406095	0.344314	0.904007	0.819575		7	71396641	118320577	2	4
	HCC-78	Lung	Non-Small Cell Lung Cancer	1290908	0.863516	0.915829	0.955167	0.929722	0.936572	0.739252	0.965805	0.884385	0.0909127	0.0378903	0.042815	0	0	0.00692841	0.0298165	0.920064	0.805857	0.913289	0.841472		7	8788243	95395681	2	4
	HCC-827	Lung	Non-Small Cell Lung Cancer	1240146	0.815616	0.856916	0.937081	0.920224	0.915214	0.794339	0.952268	0.790334	0.186089	0.0289213	0.0758529	0	0.00486976	0	0.0104051	0.154255	0.284314	0.908514	0.886396		7	66643268	76310661	1	3
	NCI-H1435	Lung	Non-Small Cell Lung Cancer	1298347	0.836605	0.858284	0.919561	0.915322	0.868143	0.821503	0.908907	0.525863	0.0409523	0.0376234	0.0710766	0.00258503	0.00995684	0.00516762	0.00727383	0.171117	0.188805	0.906045	0.803935		7	43259	159127005	1	2
	NCI-H1568	Lung	Non-Small Cell Lung Cancer	1298348	0.874544	0.915447	0.966935	0.931577	0.928772	0.886595	0.995369	0.840547	0.0358706	0.037103	0.0419569	0	0	0	0	0.434188	0.336075	0.933865	0.844959		7	65897357	76054286	1	2
	NCI-H1869	Lung	Non-Small Cell Lung Cancer	1240183	0.854024	0.909519	0.935936	0.918208	0.913587	0.873865	0.956262	0.876106	0.11239	0.0374992	0.0618515	0	0.0039081	0.00177866	0.00873669	0.589564	0.664934	0.92079	0.82035		7	68421575	75448130	2	4
	NCI-H1915	Lung	Non-Small Cell Lung Cancer	1240184	0.869476	0.905232	0.916773	0.924199	0.921886	0.900342	0.955963	0.90238	0.243308	0.0429821	0.0648771	0.0112713	0	0.00824116	0.0161805	0.389593	0.432802	0.910957	0.792701		7	61991084	110511180	1	2
	NCI-H1944	Lung	Non-Small Cell Lung Cancer	1240185	0.854388	0.895588	0.914224	0.918035	0.902768	0.853421	0.92575	0.797507	0.0382846	0.0341604	0.0511899	0.00671667	0.00425425	0	0.0051829	0.0718475	0.100872	0.903467	0.816126		7	36116073	117482870	1	2
	NCI-H2023	Lung	Non-Small Cell Lung Cancer	1240187	0.837851	0.843806	0.924566	0.923433	0.890973	0.843955	0.913648	0.431344	0.0540411	0.0481579	0.0582906	0	0	0	0.00872795	0.0462469	0.128477	0.887974	0.861353		7	68003334	91193112	1	3
	NCI-H2085	Lung	Non-Small Cell Lung Cancer	687812	0.850079	0.89872	0.922428	0.917281	0.912852	0.866775	0.96508	0.881338	0.424105	0.142053	0.179971	0.0356909	0.0237411	0.0111912	0.0294368	0.455755	0.461648	0.925603	0.788917		7	43259	98648365	2	4
	NCI-H2110	Lung	Non-Small Cell Lung Cancer	1298351	0.840421	0.888651	0.900822	0.938491	0.902371	0.865208	0.953012	0.850543	0.0477721	0.0610033	0.0730318	0	0.00102482	0.00615313	0.00868574	0.0621063	0.0800399	0.908027	0.8105		7	50769330	110229058	1	3
	NCI-H2135	Lung	Non-Small Cell Lung Cancer	1298352	0.86025	0.919423	0.934498	0.930615	0.91916	0.864461	1	0.643798	0.037295	0.0268368	0.0400841	0	0	0.00866694	0.0262737	0.183463	0.209331	0.920968	0.809364		7	55428179	76450465	2	4
	NCI-H2172	Lung	Non-Small Cell Lung Cancer	1298353	0.865321	0.86368	0.949755	0.93417	0.897451	0.882702	0.954098	0.79331	0.0704601	0.0286515	0.0550165	0.00387278	0.00466916	0.00292455	0.00722426	0.0526718	0.174064	0.939088	0.758263		7	67870212	75287303	1	3
	NCI-H2444	Lung	Non-Small Cell Lung Cancer	1298356	0.835344	0.864673	0.935346	0.915181	0.847998	0.856453	0.951905	0.84987	0.255116	0.0427109	0.0667335	0.000798585	0.00385592	0.00528903	0.0902144	0.891597	0.804937	0.897293	0.847022		7	48454467	81891089	1	4
	NCI-H647	Lung	Non-Small Cell Lung Cancer	1240191	0.824308	0.884652	0.914576	0.928332	0.901857	0.851338	0.944962	0.596802	0.116226	0.0366366	0.0784331	0.00598647	0.00592098	0.0102782	0.0120505	0.120513	0.180484	0.875732	0.829283		7	61065787	111426776	1	4
	COR-L303	Lung	Small Cell Carcinoma	1297438	0.725046	0.687795	0.923765	0.921327	0.911326	0.843431	0.933537	0.875726	0.12276	0.0419535	0.0618907	0.0145682	0	0	0.00988468	0.895688	0.831139	0.918812	0.753708		7	49213073	141763125	1	4
	COR-L311	Lung	Small Cell Carcinoma	687980	0.828889	0.456304	0.89091	0.901113	0.793123	0.334268	0.829988	0.223449	0.0506831	0.0368042	0.0644604	0	0.000285722	0.00370314	0	0.060846	0.0974143	0.876219	0.829727		7	61850294	159127005	2	5
	COR-L95	Lung	Small Cell Carcinoma	1297439	0.842322	0.826282	0.925679	0.918439	0.89117	0.882961	0.955055	0.873986	0.292995	0.054584	0.0590971	0	0	0.00550373	0.00549683	0.928836	0.927441	0.91686	0.857343		7	68884395	87045584	1	3
	DMS-114	Lung	Small Cell Carcinoma	687983	0.85171	0.843645	0.89519	0.913278	0.896861	0.875943	0.942081	0.843442	0.106908	0.0297364	0.0441676	0.00095223	0.00499034	0.0101748	0.0185493	0.836434	0.860502	0.917733	0.824115		7	61858002	84532205	1	3
	NCI-H1304	Lung	Small Cell Carcinoma	753599	0.862335	0.794015	0.923683	0.916443	0.933176	0.841144	0.938365	0.886786	0.42718	0.154063	0.256302	0.281233	0.556669	0.446943	0.491605	0.918272	0.959516	0.909	0.799335		7	54521319	100141237	1	3
	NCI-H2171	Lung	Small Cell Carcinoma	688015	0.81185	0.333413	0.922586	0.930241	0.886345	0.871678	0.941852	0.891063	0.196589	0.032571	0.0610759	0	0.00148162	0.0117872	0.0100706	0.885112	0.812482	0.919538	0.782523		7	67012801	111011310	1	2
	NCI-H510A	Lung	Small Cell Carcinoma	753605	0.854271	0.740484	0.921883	0.920852	0.851287	0.835965	0.925656	0.714943	0.0448905	0.034881	0.0542175	0	0	0.00558587	0.00937539	0.647013	0.450136	0.926355	0.776855		7	72455744	74507703	1	3
	SW1271	Lung	Small Cell Carcinoma	1299062	0.872991	0.891791	0.931187	0.923227	0.914791	0.875524	0.946773	0.876168	0.067718	0.0483437	0.0867697	0	0.00251395	0.00415502	0.00895137	0.0709168	0.0727848	0.918711	0.831212		7	52462545	109857772	1	3
	SBC-3	Lung	Small Cell Carcinoma (Oat Cell Type)	753610	0.836674	0.85304	0.932221	0.936987	0.869367	0.882619	0.937728	0.866339	0.276915	0.0454633	0.0900383	0.0137795	0	0.00287716	0.00884625	0.872655	0.77193	0.895253	0.706286		7	70046675	103660087	1	2
	HCC-33	Lung	Small Cell Lung Cancer	1303901	0.827571	0.839631	0.924388	0.906454	0.839114	0.727079	0.924621	0.777209	0.211995	0.0436006	0.0661669	0.0167069	0.0303557	0.0196975	0.0499129	0.919141	0.905622	0.897672	0.825178		7	22158977	159127005	2	4
	NCI-H1341	Lung	Small Cell Lung Cancer	1330964	0.839578	0.824365	0.918829	0.913006	0.921017	0.872166	0.942948	0.834972	0.273768	0.0384277	0.067967	0.00440699	0.00516995	0.00971521	0.0100848	0.628146	0.597772	0.902568	0.839896		7	70491398	76757011	2	5
	NCI-H1688	Lung	Small Cell Lung Cancer	1298349	0.861467	0.814471	0.920359	0.922474	0.818956	0.871305	0.919462	0.848297	0.0290849	0.0191944	0.0489355	0.0114812	0.00473934	0.00494203	0.0083581	0.132604	0.202878	0.918435	0.877431		7	62014326	76074981	0	2
	NCI-H1836	Lung	Small Cell Lung Cancer	1240182	0.860033	0.85355	0.92583	0.938513	0.904409	0.862309	0.963038	0.866078	0.354977	0.0437801	0.0766805	0.00412143	0.00694263	0.00921258	0.0435144	0.931266	0.791175	0.911924	0.818589		7	43259	126045557	1	3
	NCI-H1876	Lung	Small Cell Lung Cancer	1330972	0.83736	0.585944	0.892233	0.920766	0.872456	0.878697	0.92529	0.847608	0.0740817	0.045262	0.0825515	0	0.000309693	0.00861326	0.0216445	0.935065	0.809826	0.893579	0.846703		7	70992330	159127005	1	2
	NCI-H196	Lung	Small Cell Lung Cancer	1240186	0.81358	0.797071	0.918579	0.903439	0.83553	0.623805	0.916066	0.736811	0.254333	0.0493795	0.0555139	0.00203452	0.00395408	0.00890337	0.00464981	0.455927	0.589578	0.844868	0.815476		7	68673096	77794471	2	4
	NCI-H2066	Lung	Small Cell Lung Cancer	1330973	0.835	0.822285	0.91004	0.916418	0.923093	0.694374	0.932883	0.726655	0.103698	0.0440659	0.071415	0.0137783	0.00563345	0.00549052	0.0139214	0.242832	0.200101	0.91264	0.831355		7	54177071	78395320	1	3
	NCI-H211	Lung	Small Cell Lung Cancer	1240189	0.880601	0.807617	0.935802	0.915984	0.866368	0.887125	0.923368	0.748069	0.063256	0.0382379	0.0647265	0.00397501	0.00438079	0.0183377	0.0165571	0.20339	0.285433	0.921389	0.715528		7	68976449	76601586	0	1
	NCI-H841	Lung	Small Cell Lung Cancer	1240192	0.855279	0.853746	0.902501	0.921044	0.886392	0.849128	0.932651	0.8194	0.18357	0.0502993	0.0615288	0.000792644	0	0.00552147	0.0148531	0.891048	0.869485	0.883074	0.838151		7	70415789	82044146	2	4
	NCI-H847	Lung	Small Cell Lung Cancer	1240193	0.853302	0.688189	0.934217	0.941631	0.891498	0.792686	0.990278	0.749998	0.396011	0.0444551	0.0666917	0	0.00286066	0.0073209	0.00724039	0.809102	0.78576	0.916617	0.709075		7	22736446	146444097	2	3
	LC-1-SQ	Lung	Squamous Carcinoma	1298223	0.775459	0.65431	0.884009	0.929292	0.789219	0.838098	0.946839	0.709265	0.0637447	0.0475261	0.0794771	0.0115924	0.0091435	0.00887866	0.0135793	0.10513	0.149194	0.86051	0.805437		7	54265587	81786331	1	3
	RERF-LC-SQ1	Lung	Squamous Carcinoma	1298538	0.841489	0.878516	0.920197	0.934817	0.887825	0.731873	0.94158	0.853763	0.253254	0.0466978	0.068884	0.00741679	0.00282595	0.0101789	0.00522193	0.494832	0.512835	0.916703	0.860103		7	71135776	91031506	2	4
	EBC-1	Lung	Squamous Cell Carcinoma	753554	0.868144	0.893719	0.93558	0.944743	0.929614	0.885486	0.947228	0.889483	0.33748	0.0461608	0.0891775	0	0.00708263	0.0144863	0.202172	0.675418	0.721612	0.912843	0.812089		7	70332199	76136389	1	3
	NCI-H226	Lung	Squamous Cell Carcinoma	905941	0.880922	0.912874	0.92782	0.941385	0.944864	0.912496	0.952842	0.902092	0.159059	0.0423851	0.0453467	0.00516827	0.00650571	0.00205058	0.00751431	0.248814	0.110247	0.945728	0.856569		7	47128360	83786460	1	2
	HARA	Lung	Squamous Cell Lung Carcinoma	1240142	0.813966	0.574032	0.939606	0.94876	0.844466	0.685436	0.988022	0.855304	0.258522	0.0377169	0.0784836	0	0	0.00568401	0	0.575209	0.645127	0.921529	0.813589		7	71659179	76237910	1	3
	201T	Na	Adenocarcinoma	1287381	0.866234	0.912577	0.954248	0.917196	0.909562	0.87678	0.941283	0.87798	0.0591812	0.0273171	0.0642451	0.0079454	0	0	0.00237259	0.101661	0.210736	0.926739	0.852085		7	64193767	104362704	2	4
	OVMIU	Na	Adenocarcinoma	1240200	0.841601	0.910778	0.944274	0.915734	0.913279	0.880916	0.92368	0.873431	0.0291506	0.0483882	0.0703529	0	0.00731193	0.0063763	0.0114029	0.159642	0.193548	0.910011	0.920678		7	70016901	83751770	1	2
	SU8686	Na	Adenocarcinoma	1240218	0.844736	0.837136	0.901715	0.926321	0.877994	0.722237	0.932181	0.824888	0.0835067	0.0627217	0.067706	0	0.00060154	0.00784197	0.0254689	0.496306	0.490617	0.883652	0.84398		7	63701011	118198450	1	3
	ROS-50	Na	B Cell Leukemia	1331025	0.828703	0.89464	0.96031	0.801402	0.929678	0.851452	0.951164	0.801662	0.0717447	0.0488952	0.0541309	0.00826307	0.00315457	0.00633961	0.00751641	0.784753	0.64739	0.86152	0.843502		7	70049056	116915143	2	5
	SU-DHL-16	Na	B Cell Lymphoma	1331034	0.874275	0.920247	0.929591	0.748755	0.927836	0.88222	0.934307	0.897343	0.0367058	0.0309239	0.0492238	0.00245947	0	0.0068899	0.0125017	0.917505	0.831737	0.900053	0.775114		7	43259	109433799	1	2
	WIL2-NS	Na	B Lymphocyte	1331049	0.870009	0.907724	0.94046	0.924881	0.909155	0.896936	0.944666	0.895924	0.133556	0.0398788	0.0619684	0.00276643	0.00293624	0.0156403	0.00893608	0.854631	0.756845	0.91046	0.845034		7	47033404	109433799	1	2
	TK	Na	B-Cell Lymphoma	1331045	0.898147	0.895185	0.938658	0.94602	0.919196	0.904759	0.952679	0.913641	0.0504437	0.0411843	0.0542451	0.00603523	0.00289655	0.00679348	0.0105704	0.855649	0.83635	0.9366	0.835418		7	67532151	80821181	1	2
	P32-ISH	Na	Burkitt'S Lymphoma	1330987	0.54646	0.884597	0.924291	0.909099	0.894064	0.600747	0.950091	0.731319	0.0515168	0.046508	0.0459326	0.0080421	0.00049401	0.00475709	0.0219933	0.921899	0.83591	0.735847	0.87538		7	33560439	94057418	1	2
	CHSA8926	Na	Chondrosarcoma	1303912	0.735113	0.777457	0.817117	0.894488	0.821389	0.78093	0.917922	0.809272	0.325833	0.0817618	0.105961	0.0439002	0.131335	0.157526	0.0749138	0.766849	0.872774	0.796134	0.840709		7	43259	142822210	1	3
	LNZTA3WT4	Na	Glioblastoma	1240170	0.855603	0.870093	0.861646	0.914191	0.896054	0.6801	0.904974	0.825303	0.367844	0.258746	0.279972	0.288539	0.525557	0.450913	0.456894	0.810905	0.640355	0.885522	0.804981		7	55219195	77077923	1	4
	EMC-BAC-1	Na	Na	1503369	0.828954	0.736432	0.898275	0.919945	0.90533	0.859664	0.954658	0.852003	0.0479966	0.0613755	0.05841	0.00378148	0.00261292	0.00413627	0.007206	0.280308	0.306977	0.902312	0.804312		7	65149207	73850086	1	3
	EMC-BAC-2	Na	Na	1503370	0.875174	0.832812	0.938699	0.940349	0.902906	0.881718	0.925583	0.805232	0.0616818	0.0671203	0.0672398	0.00494624	0.00092688	0.013753	0.00912336	0.500882	0.52259	0.929861	0.835593		7	35764030	159127005	1	2
	JHOS-3	Na	Na	1480358	0.868365	0.749326	0.919765	0.579646	0.892997	0.87806	0.959482	0.665462	0.0620473	0.0563897	0.0659078	0.00132156	0.00762593	0.00790375	0.0128083	0.627497	0.578087	0.93479	0.843295		7	51138814	94351096	1	2
	JHU-011	Na	Na	1240161	0.870146	0.894091	0.916181	0.928172	0.907552	0.871227	0.943512	0.737318	0.215152	0.0658384	0.083584	0.0035929	0.0108074	0.0145318	0.045926	0.657909	0.551008	0.914035	0.861755		7	50688132	86536256	2	4
	NCC010	Na	Na	1509073	0.855307	0.901938	0.918657	0.916065	0.9105	0.865497	0.919309	0.656757	0.14516	0.052081	0.0615653	0.00799859	0.138596	0.186135	0.398912	0.926644	0.869018	0.902079	0.832602		7	51561537	159127005	1	2
	NCC021	Na	Na	1509074	0.843165	0.910463	0.91591	0.875434	0.910079	0.836254	0.962453	0.8465	0.362909	0.0385616	0.0692369	0.00219174	0	0.00424648	0.00194195	0.882816	0.863138	0.89157	0.839834		7	57394825	102943479	1	3
	OV-17R	Na	Na	1480361	0.829326	0.827148	0.886053	0.925928	0.891111	0.813817	0.942188	0.814547	0.094707	0.0408971	0.0609747	0.00575089	0.00678588	0.00534171	0.00614087	0.14209	0.195022	0.871352	0.828668		7	57560158	159127005	2	4
	PCI-15A	Na	Na	1240204	0.84365	0.840857	0.927878	0.92095	0.819597	0.863354	0.955539	0.841798	0.106046	0.0705955	0.0883572	0.0101161	0.0183721	0.0130342	0.016126	0.739167	0.572923	0.887653	0.859061		7	64225274	78308187	2	5
	PCI-30	Na	Na	1298529	0.840681	0.927584	0.949493	0.911862	0.933051	0.884555	0.944874	0.852955	0.342864	0.0520842	0.0579984	0.0210605	0.0185159	0.0162331	0.427704	0.682968	0.766949	0.925465	0.814334		7	56264732	85273854	1	2
	PCI-4B	Na	Na	1298531	0.859126	0.870998	0.940197	0.944606	0.902174	0.874513	0.93907	0.863108	0.0814996	0.113899	0.0793765	0.00969977	0.000108225	0.00541935	0.028179	0.464079	0.509623	0.909664	0.831904		7	66510585	83506643	1	3
	PCI-6A	Na	Na	1240206	0.469859	0.106985	0.533841	0.67286	0.535742	0.404105	0.92201	0.335752	0.0682246	0.0655004	0.0677102	0.0110009	0.0073217	0.00798774	0.0175723	0.571892	0.362567	0.896732	0.833945		7	66665886	86116339	1	4
	PL18	Na	Na	1240208	0.772032	0.609794	0.757701	0.658034	0.717823	0.536123	0.821168	0.688215	0.355183	0.10885	0.292691	0.213501	0.467716	0.415937	0.510101	0.678919	0.546911	0.827833	0.686472		7	67017462	111789442	3	7
	UWB1-289	Na	Na	1480374	0.830994	0.812888	0.896506	0.89926	0.869216	0.874016	0.930784	0.821541	0.0446009	0.0583876	0.0783757	0.00048628	0.00407861	0.00689655	0.00890337	0.0947126	0.179827	0.881237	0.835126		7	41215880	78249396	2	4
	TASK1	Na	Neuroectodermal Tumour	1299067	0.812997	0.870547	0.899608	0.914653	0.886149	0.82942	0.920375	0.818863	0.262111	0.0621223	0.0732855	0	0	0.0109398	0.00983626	0.735867	0.813648	0.896655	0.83877		7	70144228	77022682	1	3
	COR-L32	Na	Small Cell Carcinoma	1322212	0.874683	0.887712	0.915397	0.924631	0.907848	0.890337	0.938606	0.88824	0.144025	0.0601353	0.0669727	0.00198915	0.00802972	0.00666252	0.0179328	0.936835	0.908348	0.928989	0.804953		7	43259	109433799	1	3
	SLVL	Na	Splenic B-Cell Lymphoma	1331032	0.860565	0.912973	0.935456	0.76915	0.905914	0.85981	0.928448	0.841432	0.0410976	0.0364168	0.0669568	0.00903145	0	0.0050925	0.0150243	0.629205	0.714726	0.886459	0.881064		7	70217682	110423444	2	5
	ESO26	Oesophagus	Adenocarcinoma	1503366	0.82525	0.528725	0.921252	0.9301	0.81368	0.852646	0.924471	0.605435	0.0628	0.0575758	0.0714335	0	0	0.0144295	0.00636597	0.914717	0.839894	0.893269	0.836289		7	43259	110713859	1	2
	ESO51	Oesophagus	Adenocarcinoma	1503367	0.86933	0.915107	0.930334	0.924376	0.918276	0.919872	0.944776	0.593624	0.308118	0.0193431	0.0473591	0	0	0.00256272	0.0926061	0.00120289	0.0208594	0.925052	0.900388		7	43259	97385971	0	3
	FLO-1	Oesophagus	Adenocarcinoma	1503361	0.864645	0.859168	0.922639	0.916194	0.925616	0.874838	0.954796	0.842713	0.083505	0.0637148	0.05402	0	0.00322802	0.00115416	0.00937258	0.496022	0.49401	0.912752	0.816982		7	52470990	87326125	1	2
	KYAE-1	Oesophagus	Adenocarcinoma	1503368	0.864796	0.809916	0.91194	0.898226	0.895641	0.679912	0.920914	0.857877	0.0421765	0.0543782	0.0567637	0.00726844	0	0.00482599	0.0186898	0.0900141	0.142468	0.831469	0.836506		7	64947381	110682885	2	4
	OACM5-1	Oesophagus	Adenocarcinoma	1503363	0.841632	0.615827	0.891439	0.95413	0.683328	0.862698	0.939003	0.840632	0.158788	0.0547038	0.0700304	0.00102702	0.00637895	0.010191	0.0191504	0.941753	0.832629	0.890832	0.794627		7	71968541	77446459	1	2
	OACP4C	Oesophagus	Adenocarcinoma	1503362	0.852907	0.762737	0.928383	0.917073	0.905432	0.885655	0.951638	0.859211	0.0485016	0.033945	0.062325	0.00529442	0.000770654	0.0101098	0.0128089	0.588652	0.59008	0.909105	0.833083		7	61987245	77254401	1	3
	SK-GT-2	Oesophagus	Adenocarcinoma	1503364	0.84752	0.875762	0.922843	0.924682	0.906866	0.822535	0.949075	0.672724	0.0536764	0.066728	0.0754514	8.25083e-05	0	0.00312125	0.00678264	0.451546	0.43139	0.915524	0.82793		7	71603692	86555571	2	4
	SK-GT-4	Oesophagus	Adenocarcinoma	1503365	0.882595	0.90704	0.919837	0.933428	0.901843	0.864688	0.941413	0.87039	0.243448	0.0397364	0.0584459	0.00360825	0.00700628	0.00345238	0.00711958	0.875066	0.783107	0.901101	0.874577		7	47985263	88513967	1	3
	COLO-680N	Oesophagus	Carcinoma	906817	0.861521	0.880828	0.940376	0.933094	0.929205	0.888333	0.955651	0.882076	0.151923	0.050531	0.0544826	0	0	0.00761048	0.00221966	0.565	0.659502	0.929172	0.836052		7	70634455	74086493	1	3
	EC-GI-10	Oesophagus	Carcinoma	753555	0.867844	0.897287	0.958662	0.936984	0.920938	0.897987	0.959066	0.898365	0.207508	0.0386668	0.0702883	0.00789839	0.000834028	0.004936	0.00681044	0.250923	0.266955	0.933804	0.820747		7	62792802	78693316	1	3
	HCE-4	Oesophagus	Carcinoma	753559	0.886106	0.884011	0.949499	0.932284	0.927719	0.90173	0.943429	0.63876	0.244544	0.0451409	0.0641488	0	0	0.00660004	0.0111695	0.406542	0.357639	0.881896	0.84128		7	69521717	92762681	1	2
	KYSE-140	Oesophagus	Carcinoma	753573	0.849148	0.82644	0.952932	0.931914	0.901129	0.879299	0.942681	0.849109	0.20089	0.0390342	0.0598522	0	0	0	0	0.731959	0.819396	0.922247	0.837134		7	55709840	76046324	1	4
	KYSE-180	Oesophagus	Carcinoma	907318	0.794713	0.6724	0.936572	0.924936	0.898635	0.815161	0.982022	0.745537	0.0357144	0.031785	0.0491981	0.00105979	0	0.00533308	0.00932923	0.447785	0.472519	0.910469	0.845357		7	62230483	94735782	1	3
	KYSE-270	Oesophagus	Carcinoma	907319	0.873053	0.873576	0.945094	0.94594	0.918876	0.902405	0.95881	0.673926	0.0315617	0.0415769	0.0572393	0	0	0	0.00469889	0.6875	0.404337	0.949878	0.853634		7	61875648	76430850	0	2
	KYSE-410	Oesophagus	Carcinoma	753574	0.779863	0.731325	0.881411	0.897197	0.866002	0.601799	0.958371	0.825654	0.420659	0.371352	0.394267	0.435527	0.574963	0.476148	0.504767	0.886127	0.875642	0.839694	0.747972		7	71355295	73590906	0	5
	KYSE-450	Oesophagus	Carcinoma	907320	0.867119	0.821533	0.958842	0.934485	0.894387	0.895841	0.956181	0.864265	0.0443788	0.040617	0.0599451	0.00729781	0	0.0115536	0	0.580142	0.596877	0.926467	0.884485		7	70329434	82931652	1	2
	KYSE-510	Oesophagus	Carcinoma	907321	0.851001	0.812292	0.931175	0.936179	0.896981	0.892868	0.920067	0.874139	0.233321	0.0565106	0.0805289	0	0	0	0.00440459	0.736549	0.642819	0.921191	0.854745		7	61987245	90922544	2	4
	KYSE-520	Oesophagus	Carcinoma	753575	0.886795	0.884292	0.94217	0.939444	0.936456	0.912617	0.936966	0.903514	0.172211	0.0318197	0.0428386	0	0	0.00603976	0.0245698	0.732897	0.709053	0.935091	0.780343		7	64527419	75357340	1	2
	KYSE-70	Oesophagus	Carcinoma	753576	0.874572	0.882872	0.933772	0.937672	0.908916	0.890595	0.969824	0.890492	0.156044	0.0399526	0.0811202	0	0.00421253	0.00714006	0	0.925085	0.885227	0.92421	0.783641		7	69940715	76049990	1	3
	OE19	Oesophagus	Carcinoma	910079	0.867214	0.681799	0.926823	0.94679	0.921127	0.905723	0.949028	0.863473	0.393972	0.0543667	0.0548388	0.0028147	0	0	0.000377586	0.486561	0.572347	0.924975	0.856906		7	36917995	141763125	0	3
	TE-1	Oesophagus	Carcinoma	753621	0.87698	0.907124	0.982065	0.918827	0.891346	0.879423	0.953596	0.861608	0.0249238	0.031922	0.0467162	0.00276855	0	0	0	0	0.165857	0.908947	0.849549		7	61987174	87011436	1	3
	TE-10	Oesophagus	Carcinoma	753622	0.878482	0.767056	0.940584	0.941686	0.883479	0.887739	0.933891	0.507678	0.0289517	0.0424957	0.0364865	0	0	0.00724055	0	0.0329412	0.167262	0.918374	0.825793		7	63567869	85611862	1	2
	TE-11	Oesophagus	Carcinoma	946354	0.817698	0.825897	0.924896	0.932902	0.887072	0.836014	0.96488	0.854692	0.0583462	0.0248834	0.0487537	0	0	0	0	0.0106908	0.0364756	0.88904	0.835927		7	68519403	86027613	1	4
	TE-12	Oesophagus	Carcinoma	946356	0.832455	0.894849	0.921234	0.915508	0.911007	0.817011	0.956967	0.793739	0.176499	0.0481979	0.0565885	0	0	0.00294656	0.00453396	0.689199	0.660322	0.890686	0.854164		7	67330839	110973240	2	4
	TE-15	Oesophagus	Carcinoma	753614	0.888079	0.907688	0.937508	0.941907	0.903299	0.891768	0.998116	0.903427	0.254342	0.0444795	0.0507865	0	0	0.00268143	0.00111799	0.00447678	0.0917942	0.936657	0.845474		7	61987245	84132338	1	2
	TE-5	Oesophagus	Carcinoma	735784	0.874758	0.894393	0.939326	0.925162	0.904854	0.879506	0.980658	0.877267	0.0587541	0.0612193	0.0697339	0.00333842	0	0	0.00126518	0.53603	0.450694	0.924681	0.849634		7	62077306	75165018	1	3
	TE-6	Oesophagus	Carcinoma	946355	0.879961	0.826751	0.952746	0.933914	0.914451	0.896907	0.961382	0.836814	0.294553	0.0451795	0.0583921	0.011444	0	0.00371579	0.00688013	0.678306	0.615724	0.934623	0.878984		7	62385431	91031343	0	2
	TE-8	Oesophagus	Carcinoma	753623	0.872685	0.674769	0.943914	0.91121	0.913776	0.911405	0.990577	0.870741	0.0350561	0.0307988	0.044332	0.00595674	0	0	0.00648047	0.798141	0.923445	0.919082	0.763041		7	63111241	159127005	0	2
	TE-9	Oesophagus	Carcinoma	946353	0.877263	0.83366	0.928794	0.93098	0.907051	0.913505	0.95251	0.892616	0.275466	0.035508	0.0726044	0.00543584	0	0.00511666	0.00305402	0.923077	0.71281	0.932371	0.74905		7	40771595	72923712	0	2
	OE21	Oesophagus	Esophageal Squamous Cell Carcinoma	1298359	0.845829	0.856055	0.926563	0.920448	0.759807	0.848788	0.9265	0.832909	0.0509206	0.0458624	0.0576958	0.000318336	0	0.00274454	0.00561616	0.237037	0.315574	0.915413	0.818273		7	71954779	88367956	1	3
	OE33	Oesophagus	Other	910549	0.769088	0.884196	0.921178	0.927486	0.912327	0.851333	0.959211	0.813393	0.0409087	0.0441811	0.0503982	0.00459949	0	0.00251474	0.0162866	0.24	0.355178	0.897274	0.824022		7	70724180	78013670	2	5
	KYSE-220	Oesophagus	Squamous Cell Carcinoma	1240167	0.884081	0.675382	0.940058	0.950309	0.887622	0.884344	0.971868	0.873054	0.128687	0.0276651	0.0610398	0.00345714	0	0.00853062	0.0040828	0.591644	0.610348	0.9294	0.822935		7	62715903	95829876	0	3
	KYSE-50	Oesophagus	Squamous Cell Carcinoma	1298222	0.848605	0.87003	0.925024	0.920595	0.889719	0.826545	0.962759	0.826759	0.178817	0.0449987	0.0621357	0	0	0.000919709	0	0.910778	0.848152	0.899945	0.857122		7	71842346	78751706	2	4
	TE-4	Oesophagus	Squamous Cell Carcinoma	1503371	0.854288	0.726746	0.922735	0.931195	0.884093	0.765211	0.951519	0.798708	0.0455738	0.0555917	0.0737389	0	0.00688202	0.0100648	0.0101529	0.486747	0.492661	0.904853	0.739352		7	67921947	131210084	0	2
	T-T	Oesophagus	Squamous Cell Carcinoma	1299064	0.83632	0.814657	0.921236	0.917234	0.890063	0.826503	0.913536	0.78136	0.0576222	0.0205159	0.0689484	0.00752978	0.00256246	0.00566436	0.00877568	0.546825	0.540619	0.917131	0.798745		7	62653307	79439800	1	3
	IGROV-1	Ovary	Adenocarcinoma	905968	0.833402	0.824326	0.912855	0.929793	0.881944	0.774678	0.929421	0.671241	0.0387529	0.0235172	0.0450821	0	0.000392157	0.00344291	0	0.0485997	0.0811437	0.898739	0.797798		7	65241441	76858078	2	4
	JHOS-2	Ovary	Adenocarcinoma	1479995	0.876366	0.863447	0.920329	0.924218	0.897517	0.875836	0.939236	0.871218	0.114413	0.0567361	0.0761585	0.00433735	0.0190647	0.0314535	0.0842365	0.859689	0.805134	0.912617	0.835601		7	64291267	91769956	1	3
	JHOS-4	Ovary	Adenocarcinoma	1480359	0.867931	0.823719	0.903446	0.909609	0.881624	0.861608	0.956013	0.706585	0.064153	0.075636	0.0646414	0.00770825	0.00374404	0.00524867	0.0107031	0.161724	0.226795	0.877502	0.827138		7	71997530	78343179	2	4
	OV-90	Ovary	Adenocarcinoma	1240197	0.854082	0.867259	0.903441	0.92146	0.882592	0.832126	0.95582	0.712778	0.0340062	0.0296834	0.0590003	0.00707002	0.004681	0.00843514	0.00567295	0.226475	0.238263	0.922247	0.744923		7	67979651	79398799	0	1
	OVISE	Ovary	Adenocarcinoma	1240198	0.883551	0.871394	0.922489	0.923576	0.888722	0.876869	0.980769	0.839348	0.0504266	0.0516044	0.0729094	0	0	0.00557152	0.0075009	0.0240964	0.139845	0.91314	0.830397		7	61987295	74990076	1	2
	OVKATE	Ovary	Adenocarcinoma	1240199	0.88191	0.888379	0.963184	0.692009	0.924506	0.895418	0.951601	0.868047	0.170637	0.0440166	0.04335	0	0	0.0109251	0.0216632	0.824402	0.736626	0.920387	0.872757		7	51498164	109433786	1	2
	OVTOKO	Ovary	Adenocarcinoma	1298365	0.817163	0.883231	0.894968	0.926223	0.914306	0.841466	0.94367	0.845331	0.290507	0.0643425	0.074914	0.0167179	0.0114631	0.0105567	0.0210621	0.92678	0.914158	0.884058	0.814827		7	67280255	85565388	2	4
	SK-OV-3	Ovary	Adenocarcinoma	905959	0.898825	0.84781	0.951577	0.942454	0.930141	0.894907	0.959212	0.838486	0.089593	0.0367099	0.0584561	0	0.000120395	0.00323815	0.00353256	0.303176	0.285337	0.925902	0.871355		7	65069502	73490130	0	2
	TOV-21G	Ovary	Adenocarcinoma	1240222	0.863298	0.89453	0.900684	0.903901	0.894822	0.886043	0.964537	0.810912	0.0707608	0.0323595	0.0590173	0	0.000608365	0.0121001	0.00878099	0.350107	0.447872	0.901003	0.75931		7	43259	88227790	1	2
	A2780	Ovary	Carcinoma	906804	0.831011	0.861573	0.940354	0.904995	0.892766	0.817742	0.921614	0.733001	0.0378331	0.0436911	0.0686076	0	0	0	0	0.512883	0.673913	0.886689	0.857282		7	71088735	110782997	1	2
	CAOV-3	Ovary	Carcinoma	906825	0.861174	0.857834	0.934186	0.919649	0.791173	0.85039	0.952689	0.786999	0.0281788	0.0461652	0.0452727	0.00133245	0.00249891	0	0.00951051	0.733004	0.773825	0.916724	0.869831		7	44531543	93550447	2	4
	CAOV-4	Ovary	Carcinoma	949090	0.838643	0.623928	0.901407	0.617079	0.89945	0.855098	0.925312	0.806844	0.100148	0.0375088	0.0814845	0.00552826	0	0.00454608	0.0107891	0.0301486	0.0976415	0.903891	0.790411		7	51024118	109853283	2	6
	EFO-21	Ovary	Carcinoma	911905	0.907608	0.897483	0.9729	0.960654	0.93246	0.918707	0.979194	0.909395	0.0620038	0.0364214	0.0347413	0	0.00311884	0	0.000833218	0.00219539	0.147182	0.962349	0.82076		7	70081419	76884915	0	1
	KURAMOCHI	Ovary	Carcinoma	909975	0.827114	0.715808	0.882315	0.811076	0.857749	0.862677	0.965113	0.799178	0.0727808	0.039312	0.047617	0	0	0	0.00691389	0.0444939	0.0300752	0.887924	0.854072		7	62933758	115456973	2	4
	OAW-28	Ovary	Carcinoma	946360	0.889402	0.90061	0.948474	0.945394	0.914922	0.912574	0.984279	0.901608	0.0197576	0.0459905	0.0595506	0.0032703	0	0.00634461	0.00341413	0.0993184	0.126193	0.917605	0.835847		7	70510192	82547686	0	1
	OAW-42	Ovary	Carcinoma	910548	0.827867	0.846415	0.900248	0.847632	0.894058	0.838115	0.943701	0.710337	0.0348746	0.0552139	0.0767205	0.00783737	0	0.0110092	0.00277557	0.065538	0.184504	0.87746	0.827238		7	54095428	76764970	2	4
	OC-314	Ovary	Carcinoma	909257	0.845755	0.899265	0.917069	0.88184	0.914114	0.730221	0.935598	0.718571	0.0678612	0.0380323	0.0612372	0	0	0.00555508	0.00362319	0.697055	0.793494	0.905875	0.879012		7	62116005	78474634	2	5
	OV-7	Ovary	Carcinoma	1480360	0.889605	0.71962	0.939894	0.942072	0.903764	0.903159	0.94704	0.902995	0.102695	0.0447401	0.0725094	0.00731596	0.00176056	0.0109117	0.0180012	0.636955	0.554196	0.938677	0.83928		7	72664476	73070126	0	1
	OVCA420	Ovary	Carcinoma	1480364	0.835463	0.866954	0.891245	0.918722	0.867455	0.773337	0.935936	0.875161	0.270283	0.0965929	0.100545	0.0232842	0.179839	0.158725	0.192429	0.764033	0.602094	0.859444	0.818765		7	64099124	74030070	1	3
	OVCAR-3	Ovary	Carcinoma	905933	0.847447	0.817079	0.943662	0.869442	0.878811	0.869014	0.933931	0.791549	0.0384866	0.0444367	0.0569353	0	0.000973289	0.00982425	0.0058508	0.105769	0.135135	0.911077	0.831936		7	71177797	75659082	0	2
	OVCAR-4	Ovary	Carcinoma	905990	0.846426	0.879239	0.955007	0.948871	0.919849	0.917554	0.987743	0.852662	0.0497037	0.0249401	0.0463503	0	0	0	0	0.074359	0	0.922448	0.84885		7	65161377	77922959	0	2
	OVCAR-5	Ovary	Carcinoma	905969	0.884219	0.863985	0.910066	0.922443	0.920625	0.862066	0.947019	0.849697	0.0946392	0.0767519	0.0667327	0.00483092	0.00328603	0.00273112	0.013907	0.353635	0.295455	0.840303	0.773238		7	61991084	142476077	0	2
	OVCAR-8	Ovary	Carcinoma	905991	0.86151	0.848549	0.919697	0.761907	0.902972	0.884386	0.984453	0.870762	0.36526	0.0455916	0.0566565	0.00700912	0.0074186	0.00348508	0.0139239	0.217546	0.178845	0.934954	0.815381		7	69897814	76277776	0	2
	PEO1	Ovary	Carcinoma	1480372	0.867696	0.732096	0.922173	0.75313	0.890657	0.770533	0.964938	0.829729	0.052496	0.0860868	0.0854992	0	0.00535767	0.0138488	0.0606136	0.498208	0.470913	0.912333	0.826078		7	70084694	83954266	1	2
	RMG-I	Ovary	Carcinoma	909699	0.856414	0.88359	0.930749	0.735551	0.888833	0.851482	0.9597	0.803128	0.0361214	0.0436986	0.0612866	0.00588991	0	0	0	0.0273578	0.105357	0.910964	0.87944		7	16467073	73359176	1	2
	SW626	Ovary	Carcinoma	909753	0.825653	0.907481	0.933041	0.933359	0.850324	0.875421	0.947681	0.833168	0.0894789	0.058803	0.063023	0	0.0231268	0.0346348	0.130282	0.725581	0.763835	0.910448	0.877878		7	43259	159127005	1	5
	TYK-NU	Ovary	Carcinoma	909774	0.843376	0.916863	0.903855	0.913566	0.919837	0.845213	0.96511	0.725445	0.368998	0.209028	0.0998051	0.0156723	0.0192667	0.0311042	0.174616	0.623425	0.684481	0.896832	0.839346		7	71665541	76390318	1	3
	ES-2	Ovary	Clear Cell Carcinoma	1240128	0.853203	0.864992	0.90814	0.821141	0.885897	0.672533	0.95718	0.874132	0.397831	0.0583649	0.0877038	0.00536334	0.225849	0.296234	0.5082	0.560207	0.608568	0.912719	0.831576		7	57906718	118346890	1	3
	OVK-18	Ovary	Edometroid Carcinoma	1480371	0.826882	0.83888	0.912533	0.924702	0.869735	0.831885	0.761325	0.326628	0.0253438	0.0337416	0.0532004	0.00349551	0	0	0.00755569	0.0716775	0.0086779	0.850843	0.837836		7	41315586	159127005	1	2
	PA-1	Ovary	Germ Cell Tumour	909255	0.847207	0.886245	0.927779	0.935562	0.904185	0.865038	0.955137	0.83061	0.249191	0.0593053	0.06061	0.00796209	0	0.00400941	0.0141982	0.848485	0.789074	0.880575	0.862678		7	65200778	159127005	1	2
	EFO-27	Ovary	Mucinous Carcinoma	906852	0.849224	0.82094	0.893262	0.919399	0.892026	0.864394	0.898154	0.79838	0.0408776	0.0600464	0.0675883	0.0102651	0.00419507	0.0114764	0.0180814	0.321637	0.202146	0.883531	0.73635		7	69840168	159127005	1	2
	OV-56	Ovary	Na	1480362	0.865468	0.871032	0.893687	0.92415	0.885878	0.889449	0.957076	0.862168	0.248978	0.0531371	0.075808	0.00890544	0.0222581	0.0194955	0.0920823	0.881038	0.752351	0.922942	0.761091		7	24355660	159127005	1	3
	KGN	Ovary	Other	924186	0.892089	0.877276	0.98607	0.953587	0.92102	0.897152	0.939981	0.888711	0.0512863	0.040151	0.0535641	0	0	0	0.00288704	0.187865	0.164274	0.943696	0.871508		7	65498342	127962168	0	1
	DOV13	Ovary	Ovarian Carcinoma	1479987	0.858845	0.773385	0.923934	0.907866	0.927684	0.883376	0.970747	0.881629	0.116413	0.0576325	0.0482446	0.00332226	0.000534678	0.00822737	0.0156876	0.955022	0.914795	0.911942	0.814668		7	40230965	159127005	1	2
	FU-OV-1	Ovary	Ovarian Carcinoma	1240129	0.869461	0.745326	0.913485	0.92643	0.901108	0.886873	0.934424	0.879841	0.0662419	0.0460499	0.0543024	0.000677507	0	0	0.00390464	0.364073	0.346336	0.934227	0.832296		7	5515696	91031506	0	2
	Hey	Ovary	Ovarian Carcinoma	1479988	0.751695	0.894024	0.931094	0.858993	0.920114	0.887854	0.935536	0.889228	0.238693	0.0920518	0.0705445	0.00810424	0.0408996	0.0201239	0.0367796	0.919852	0.82	0.910364	0.784622		7	72403095	141763125	0	2
	OVCA433	Ovary	Ovarian Carcinoma	1480367	0.871965	0.896577	0.936554	0.923495	0.924299	0.899376	0.960191	0.871223	0.213058	0.0317864	0.0839	0	0.0335607	0.0344421	0.382263	0.88525	0.817978	0.938225	0.8596		7	43259	83419456	1	3
	DAN-G	Pancreas	Adenocarcinoma	1290797	0.835683	0.841587	0.909835	0.911323	0.898922	0.857839	0.950947	0.665245	0.0604345	0.0446259	0.0835374	0.00464531	0	0.00259117	0.00904229	0.4504	0.549266	0.890417	0.848931		7	72246400	88302772	2	5
	HPAC	Pancreas	Adenocarcinoma	1298136	0.854069	0.857781	0.920245	0.936166	0.875642	0.844527	0.913492	0.786787	0.162083	0.0633313	0.0551501	0.00459749	0.00121536	0.00392042	0.00223237	0.352071	0.319629	0.901457	0.84335		7	30716643	136507199	1	3
	HS-766T	Pancreas	Adenocarcinoma	1298141	0.855184	0.908945	0.905118	0.91598	0.901645	0.866763	0.923961	0.823992	0.0852582	0.0412139	0.0605708	0	0	0.00395399	0.00351005	0.0693289	0.119154	0.901763	0.848058		7	43259	83954266	1	3
	PANC-02-03	Pancreas	Adenocarcinoma	1298475	0.856283	0.898912	0.901287	0.919029	0.913564	0.877344	0.943539	0.882917	0.365352	0.0726787	0.0729739	0.0111325	0.0306865	0.0552505	0.0810529	0.748092	0.711619	0.909025	0.828364		7	61812935	87976945	1	3
	PANC-04-03	Pancreas	Adenocarcinoma	1298476	0.86353	0.909638	0.91265	0.93862	0.917529	0.84639	0.950928	0.86336	0.178717	0.0834741	0.0703566	0	0.00621073	0.0107393	0.0282765	0.545733	0.446512	0.921715	0.820823		7	43259	103208056	1	3
	PA-TU-8902	Pancreas	Adenocarcinoma	1298526	0.835725	0.882487	0.923664	0.92852	0.913965	0.864368	0.960318	0.880023	0.0703915	0.0488786	0.0652412	0.0107481	0.00477006	0.0105084	0.0136671	0.827912	0.733871	0.922842	0.70385		7	61846306	117714037	1	3
	PA-TU-8988T	Pancreas	Adenocarcinoma	1240201	0.862622	0.823429	0.882462	0.86458	0.875427	0.897086	0.947925	0.790337	0.183654	0.0631947	0.11891	0.0249307	0.0341211	0.0237667	0.051068	0.722892	0.627507	0.833059	0.793809		7	9608572	84873729	1	2
	KP-3	Pancreas	Adenosquamous Carcinoma	1298219	0.855384	0.86131	0.918923	0.92883	0.739763	0.894488	0.967192	0.883365	0.116218	0.0684551	0.0548159	0.00277848	0.00160128	0.00582134	0.00634096	0.620038	0.415596	0.905682	0.834781		7	61987174	109943553	1	2
	ASPC-1	Pancreas	Carcinoma	910702	0.830676	0.820361	0.907965	0.925351	0.782771	0.872455	0.952988	0.840828	0.14217	0.0611034	0.0673839	0	0.00284056	0.00825801	0.00630043	0.107277	0.212259	0.911967	0.820166		7	28039797	93097974	2	4
	CAPAN-1	Pancreas	Carcinoma	753624	0.788681	0.718755	0.915703	0.915757	0.888745	0.762817	0.951369	0.83511	0.0751238	0.0297991	0.0700966	0.00195111	0	0.00552418	0.0116994	0.339429	0.45629	0.910274	0.835276		7	33560439	81202028	2	4
	CAPAN-2	Pancreas	Carcinoma	910915	0.819189	0.873015	0.907628	0.92845	0.897652	0.830755	0.938609	0.798561	0.195704	0.048315	0.0670479	0.0125022	0.00695376	0.0116374	0.0298405	0.604251	0.390132	0.903998	0.789577		7	34012793	89139572	2	4
	CFPAC-1	Pancreas	Carcinoma	906821	0.837575	0.811808	0.924194	0.899355	0.796388	0.848568	0.934521	0.724956	0.112996	0.0598345	0.0728042	0	0.0573585	0.0513011	0.0406545	0.0764045	0.231456	0.920298	0.83158		7	62564933	142274257	2	4
	HPAF-II	Pancreas	Carcinoma	724869	0.838629	0.870099	0.904626	0.914962	0.906301	0.859014	0.955126	0.56844	0.0627987	0.0488589	0.0681775	0.00201878	0.00725241	0.0324542	0.0457206	0.303707	0.271169	0.902472	0.816522		7	43259	77992200	1	3
	HUP-T3	Pancreas	Carcinoma	907285	0.866626	0.907553	0.94826	0.921282	0.839152	0.808056	0.939428	0.889322	0.122089	0.0521994	0.0495981	0.00605347	0.00669269	0.0176813	0.0341529	0.750552	0.793103	0.911345	0.838543		7	54910663	112116241	1	2
	HUP-T4	Pancreas	Carcinoma	907286	0.870566	0.811879	0.924028	0.930479	0.907728	0.893093	0.958033	0.900711	0.0866196	0.0467559	0.0646463	0.0105889	0.00394979	0.0077443	0.0624547	0.522727	0.270015	0.904389	0.788895		7	13573781	111082842	1	3
	KP-4	Pancreas	Carcinoma	753572	0.835188	0.853604	0.925433	0.920316	0.859316	0.889942	0.919861	0.854426	0.343006	0.0515119	0.0658187	0.00340278	0.00326331	0.0205092	0.0299723	0.929789	0.782585	0.910184	0.853369		7	54048230	159127005	2	4
	MIA-PACA-2	Pancreas	Carcinoma	724870	0.869154	0.879715	0.928389	0.94079	0.900313	0.877945	0.992789	0.880693	0.434459	0.067145	0.0934976	0.00498152	0.0331325	0.0364097	0.0210441	0.737267	0.622763	0.916065	0.844654		7	71904349	75583375	1	3
	MZ1-PC	Pancreas	Carcinoma	753595	0.851098	0.891029	0.921527	0.930515	0.911458	0.877799	0.928378	0.708393	0.237913	0.041236	0.0630396	0.00500531	0.00969841	0.01179	0.0312039	0.66224	0.591636	0.918163	0.78003		7	72212579	76484029	2	4
	PANC-03-27	Pancreas	Carcinoma	925346	0.869212	0.881415	0.925329	0.94138	0.898401	0.718324	0.944882	0.54371	0.0575153	0.0301778	0.0580721	0.0135394	0.00923444	0.0314444	0.0317287	0.706376	0.656453	0.904361	0.83784		7	43259	159127005	2	4
	PANC-08-13	Pancreas	Carcinoma	925347	0.839256	0.863774	0.91143	0.917915	0.913698	0.850428	0.930803	0.842277	0.0685618	0.063073	0.0726468	0.0041396	0.00870253	0.0148649	0.0137148	0.400966	0.462696	0.913532	0.843619		7	43259	90109075	1	2
	PANC-10-05	Pancreas	Carcinoma	925348	0.88364	0.924199	0.942242	0.918187	0.92663	0.861049	0.937857	0.864141	0.429866	0.185785	0.375142	0.0529572	0.580869	0.483571	0.580494	0.881609	0.801414	0.932593	0.856035		7	43259	109441245	1	2
	PL4	Pancreas	Carcinoma	1298533	0.894353	0.882621	0.914553	0.933773	0.902322	0.886595	0.924378	0.887829	0.0316971	0.0208042	0.036888	0.00111494	0	0.00892078	0.00531078	0.421846	0.355907	0.918862	0.759822		7	71320346	84708562	0	3
	PSN1	Pancreas	Carcinoma	910546	0.871753	0.893637	0.936239	0.944892	0.904359	0.903473	0.935204	0.866139	0.0442841	0.0455493	0.0588804	0.00619131	0.00469653	0.00849011	0.0143352	0.0772164	0.218409	0.921819	0.802395		7	57487747	78513022	0	2
	YAPC	Pancreas	Carcinoma	909904	0.875865	0.893448	0.93715	0.931341	0.876613	0.883833	0.950782	0.876542	0.230819	0.0768827	0.063705	0	0.0315384	0.0104383	0.0105193	0.743701	0.692896	0.933598	0.82147		7	70047583	89390440	2	4
	BXPC-3	Pancreas	Ductal Carcinoma	906693	0.896087	0.83909	0.925329	0.946495	0.920005	0.791644	0.944803	0.665862	0.0462834	0.0213608	0.0390592	0	0	0.000589565	0.00811099	0.298041	0.324127	0.905785	0.830518		7	38344487	84846819	1	3
	SW1990	Pancreas	Ductal Carcinoma	910907	0.86116	0.894491	0.930614	0.92234	0.909091	0.74853	0.936408	0.873871	0.202743	0.0497769	0.0588469	0.000591302	0	0.010678	0.0116159	0.206741	0.232988	0.899865	0.76089		7	25875967	126045652	1	3
	QGP-1	Pancreas	Islet Cell Carcinoma	1298534	0.834843	0.81983	0.939043	0.922298	0.890324	0.843951	0.94414	0.750691	0.0524729	0.049365	0.0592832	0.00479616	0	0.00696594	0.00201149	0.74638	0.619493	0.90502	0.831125		7	54393489	78379137	0	5
	KP-1N	Pancreas	Pancreatic Tumor	1298216	0.838286	0.802282	0.895371	0.906351	0.87438	0.823674	0.893048	0.559465	0.0554856	0.0464222	0.0633375	0.0082716	0.00512323	0.00626959	0.00429364	0.243336	0.25782	0.797802	0.767002		7	69978287	134243453	1	3
	SUIT-2	Pancreas	Tubular Adenocarcinoma	1240219	0.81348	0.888455	0.933394	0.910471	0.895605	0.891951	0.971654	0.824699	0.192008	0.0507647	0.0688632	0.00194269	0.00410099	0.00255754	0.0189219	0.838685	0.663226	0.931371	0.844318		7	71878791	76108762	1	3
	JAR	Placenta	Choriocarcinoma	907175	0.827573	0.860423	0.849836	0.891112	0.865013	0.668593	0.845956	0.43247	0.0469987	0.0544665	0.0783055	0.0080576	0.0108446	0.00734761	0.00397456	0.0988401	0.197954	0.688732	0.793746		7	55779430	79085543	1	3
	JEG-3	Placenta	Choriocarcinoma	907176	0.831126	0.921327	0.868557	0.910472	0.899661	0.707298	0.918202	0.679477	0.036089	0.0395974	0.0666608	0.00243617	0	0.00112146	0.00410371	0.451439	0.435121	0.815321	0.727064		7	69407659	84137622	1	3
	IST-MES1	Pleura	Mesothelioma	907173	0.855962	0.904671	0.929204	0.929935	0.920636	0.891648	0.941113	0.873819	0.132584	0.0433795	0.0740569	0	0	0.0120991	0.013067	0.333773	0.395681	0.908719	0.841555		7	9994840	95356284	2	4
	MPP-89	Pleura	Mesothelioma	908150	0.866246	0.797158	0.899055	0.845979	0.879596	0.855643	0.950791	0.847042	0.100994	0.0448287	0.0724386	0.00127226	0.00224274	0.0106511	0.00785434	0.342355	0.435441	0.896788	0.70985		7	70535562	89875044	1	2
	MSTO-211H	Pleura	Mesothelioma	908152	0.838367	0.878231	0.913667	0.611304	0.912423	0.868084	0.945026	0.706652	0.336119	0.0755638	0.0851569	0.00792602	0.104917	0.119967	0.379936	0.961553	0.884412	0.919594	0.858902		7	8433402	122369853	2	4
	NCI-H2052	Pleura	Mesothelioma	688058	0.878922	0.898817	0.946411	0.925937	0.930741	0.902109	0.997368	0.902943	0.118954	0.059216	0.0365342	0	0	0.0171397	0.0184274	0.0164981	0.12337	0.975653	0.808647		7	62296055	98090437	0	3
	NCI-H2452	Pleura	Mesothelioma	908462	0.882546	0.903096	0.89186	0.918141	0.906677	0.905	0.937223	0.887269	0.0931356	0.0418203	0.0644592	0.000740436	0.00252091	0.00557454	0.0105844	0.157387	0.153877	0.902067	0.831432		7	3638389	159127005	2	4
	NCI-H28	Pleura	Mesothelioma	908470	0.87134	0.797935	0.913049	0.563144	0.880439	0.887697	0.942277	0.731062	0.0753327	0.0303988	0.0680026	0.00266585	0.00137948	0.0138144	0.0119707	0.252024	0.342068	0.933733	0.838434		7	13218674	92057320	2	4
	H2369	Pleura	Pleural Mesothelioma	1290808	0.85407	0.884337	0.944256	0.948356	0.92728	0.898036	0.978384	0.859126	0.266029	0.0209108	0.0501736	0.00407	0	0.00402028	0.0128528	0.0686767	0.126827	0.859536	0.790585		7	70148676	77956975	2	4
	H2373	Pleura	Pleural Mesothelioma	1290809	0.866945	0.898647	0.920724	0.934931	0.927213	0.860462	0.956826	0.888256	0.335618	0.0484963	0.0505139	0.00459667	0.00965808	0.00338897	0.0121373	0.449333	0.596942	0.905483	0.8551		7	69908696	97043486	1	2
	H2461	Pleura	Pleural Mesothelioma	1290810	0.868304	0.844707	0.9157	0.616223	0.900207	0.884549	0.961246	0.876308	0.085126	0.046533	0.0568037	0	0.00710383	0.00649409	0.0144332	0.402199	0.540086	0.89865	0.837381		7	70016901	117486312	2	5
	H2591	Pleura	Pleural Mesothelioma	1240131	0.831736	0.886815	0.90148	0.918933	0.75705	0.850232	0.957818	0.848725	0.120078	0.0439642	0.0728914	0.00716997	0.00392494	0.00541535	0.00566981	0.185936	0.166263	0.899815	0.868224		7	43259	89116491	1	2
	H2595	Pleura	Pleural Mesothelioma	1240132	0.832472	0.755306	0.891057	0.9039	0.799882	0.832568	0.959354	0.817419	0.245229	0.0611055	0.0713629	0.00125145	0.00508142	0.00230808	0.0104187	0.0408247	0.111542	0.877967	0.814648		7	69715121	133775463	2	4
	H2722	Pleura	Pleural Mesothelioma	1290812	0.859486	0.728006	0.959958	0.932476	0.906476	0.899345	0.970363	0.906127	0.253265	0.0384939	0.057922	0	0.000148787	0.0034521	0.000779828	0.109284	0.275602	0.939899	0.809518		7	65205951	76137375	2	4
	H2731	Pleura	Pleural Mesothelioma	1240134	0.7381	0.726841	0.886237	0.89953	0.8208	0.871772	0.958824	0.841849	0.24155	0.0633818	0.0530244	0.00770967	0.0402725	0.0579111	0.188031	0.339869	0.434743	0.897126	0.766982		7	43259	118173247	2	4
	H2795	Pleura	Pleural Mesothelioma	1290813	0.846716	0.622071	0.935128	0.939513	0.713917	0.895579	0.955218	0.49718	0.0303327	0.0385928	0.0540582	0	0.00555871	0.00393028	0.0111631	0.0609365	0.145775	0.910385	0.814833		7	41995379	93959918	1	2
	H2803	Pleura	Pleural Mesothelioma	1240135	0.838962	0.771261	0.939159	0.928596	0.889811	0.864959	0.933693	0.855773	0.0499501	0.0508789	0.0638813	0.00331516	0	0.0109595	0.00760725	0.0796178	0.19296	0.912882	0.824958		7	45450413	97438048	1	2
	H2804	Pleura	Pleural Mesothelioma	1240136	0.819169	0.360634	0.933922	0.879696	0.887475	0.777151	0.94974	0.850865	0.0766216	0.0561496	0.0895613	0.00670806	0.00323904	0	0	0.0558245	0.0862016	0.888634	0.850237		7	66618582	90958316	2	4
	H2810	Pleura	Pleural Mesothelioma	1240137	0.867134	0.875906	0.908829	0.926007	0.910091	0.872536	0.933249	0.76295	0.0947629	0.0719035	0.0726103	0.00222424	0	0.00507505	0.0193097	0.491021	0.475263	0.907155	0.803385		7	2258084	76179715	2	4
	H2818	Pleura	Pleural Mesothelioma	1290814	0.849024	0.890776	0.931932	0.920005	0.910888	0.883259	0.93059	0.875359	0.142015	0.0327948	0.0447484	0.0023587	0.00239071	0.0105923	0.00627306	0.665113	0.805288	0.929165	0.823802		7	43259	126922628	2	4
	H2869	Pleura	Pleural Mesothelioma	1240138	0.853807	0.802404	0.93516	0.648229	0.907035	0.90676	0.96399	0.873252	0.102095	0.0435604	0.0667472	0	0	0.0060307	0.00608067	0.0888469	0.117113	0.941884	0.803625		7	58019983	103654424	1	2
	H513	Pleura	Pleural Mesothelioma	1240141	0.872598	0.881474	0.933376	0.930236	0.910016	0.894109	0.944324	0.875945	0.205182	0.0462888	0.0612928	0.00603846	0	0	0.00186265	0.0775058	0.178636	0.896819	0.793529		7	43259	120667666	1	3
	H290	Pleura	Pleural Mesothelioma From Pleural Fluid	1240139	0.849801	0.886232	0.92809	0.922591	0.927409	0.888626	0.978142	0.869855	0.275389	0.0432871	0.080056	0.00909911	0	0.00703694	0.00874168	0.578761	0.535659	0.921347	0.835361		7	50827938	93429857	1	3
	LNCAP-CLONE-FGC	Prostate	Adenocarcinoma	907788	0.842503	0.769958	0.917389	0.924861	0.872381	0.851216	0.846875	0.472143	0.0474358	0.0257813	0.0571854	0	0	0.00625	0	0.0580855	0.131096	0.909855	0.791583		7	52661860	89344266	2	4
	PC-3	Prostate	Adenocarcinoma	905934	0.845828	0.886687	0.933232	0.923172	0.917684	0.85203	0.956067	0.869341	0.136973	0.0244153	0.0694205	0	0.0077232	0.0062238	0.0421873	0.536607	0.535569	0.901925	0.813365		7	69780169	99415664	2	5
	22RV1	Prostate	Carcinoma	924100	0.840621	0.693383	0.914507	0.919458	0.908349	0.810871	0.964689	0.538323	0.0442595	0.0472247	0.0801208	0	0	0	0.00403635	0.0738799	0.200119	0.905249	0.814384		7	63482415	75663290	0	2
	DU-145	Prostate	Carcinoma	905935	0.832163	0.868211	0.935534	0.939226	0.907519	0.890479	0.965134	0.855803	0.0721337	0.0352875	0.0489507	0.00134854	0.00415664	0.00267308	0	0.140304	0.102445	0.909072	0.836819		7	43259	159127005	1	3
	PWR-1E	Prostate	Carcinoma	1330993	0.85429	0.848684	0.916086	0.945028	0.897633	0.894536	0.960253	0.377936	0.0958012	0.0481248	0.0559433	0.0120438	0.00574577	0.00887631	0.028603	0.609837	0.584294	0.922666	0.768636		7	43259	107685895	1	2
	VCAP	Prostate	Hormone Refractory Prostate Cancer	1299075	0.866961	0.550291	0.901187	0.908669	0.876239	0.861454	0.927238	0.840609	0.0937153	0.0435519	0.0684297	0.00230845	0.00859413	0.0126395	0.0141198	0.255626	0.259202	0.905218	0.767583		7	47441292	132841506	2	4
	BPH-1	Prostate	Hyperplasia	924105	0.873543	0.729108	0.942643	0.929761	0.907124	0.894333	0.963658	0.743211	0.121342	0.0592902	0.0793889	0.00536265	0.0269245	0.0459963	0.113143	0.863598	0.763494	0.90027	0.76463		7	43259	126045557	1	3
	NCI-H660	Prostate	Small Cell Carcinoma	1330975	0.830929	0.883525	0.92251	0.929083	0.901668	0.876102	0.966579	0.862382	0.127854	0.0511892	0.0828771	0	0.00798621	0.0105807	0.0124465	0.913943	0.787513	0.904051	0.844141		7	28841370	85429735	2	4
	A253	Salivary Gland	Carcinoma	906794	0.857937	0.900588	0.95356	0.939362	0.943111	0.870323	0.960821	0.866254	0.145014	0.0653606	0.0491501	0.000431518	0.0022919	0.00678733	0.00793783	0.671667	0.729103	0.929632	0.852776		7	70108108	83147569	1	3
	H3118	Salivary Gland	Salivary Gland (Parotid) Mucoepidermoid Carcinoma	1240140	0.738689	0.495006	0.91861	0.905944	0.689655	0.526977	0.846778	0.372198	0.0690658	0.055102	0.0761383	0.00301643	0	0.00848076	0.00988214	0.164815	0.133779	0.907351	0.846298		7	54678344	72755520	1	3
	DJM-1	Skin	Adnexal Tumour	906841	0.845982	0.862566	0.906957	0.893341	0.890684	0.857153	0.919276	0.853226	0.110965	0.0495992	0.0409203	0	0.0014905	0	0.00345125	0.147432	0.218919	0.82401	0.85593		7	28626376	102395243	1	2
	A388	Skin	Carcinoma	910697	0.874451	0.870748	0.913001	0.926232	0.916627	0.865328	0.963258	0.882258	0.218909	0.0646463	0.0714986	0.00214811	0.00188701	0	0.0172621	0.311541	0.21857	0.918502	0.834815		7	63169429	159127005	1	2
	A431	Skin	Carcinoma	910925	0.842702	0.865412	0.89456	0.923237	0.903089	0.830315	0.939629	0.761788	0.0451024	0.0478548	0.0667718	0	0.00267464	0.00566158	0.011554	0.181211	0.213178	0.880425	0.786754		7	57824033	159127005	1	3
	A101D	Skin	Malignant Melanoma	910921	0.838954	0.868777	0.915374	0.84608	0.908157	0.828814	0.962541	0.798372	0.149466	0.0456201	0.0511672	0	0.00572687	0.00556478	0.0149797	0.166667	0.0683453	0.858414	0.85168		7	43259	109230065	1	4
	A2058	Skin	Malignant Melanoma	906792	0.816447	0.633174	0.900597	0.575052	0.83378	0.837608	0.93758	0.763661	0.0914757	0.0376127	0.0526423	0.000368189	0	0	0.000830013	0.0181756	0.111607	0.826575	0.86654		7	64378717	72927619	1	3
	A375	Skin	Malignant Melanoma	906793	0.857552	0.867924	0.932382	0.889505	0.898367	0.862645	0.948788	0.856663	0.220047	0.065895	0.0592874	0	0.00889086	0.0146763	0.0337826	0.313844	0.400646	0.887015	0.864997		7	69979340	75233244	1	3
	A4-FUK	Skin	Malignant Melanoma	910934	0.848209	0.904191	0.942641	0.914324	0.903308	0.683579	0.938452	0.855586	0.0747508	0.0397597	0.0559837	0.00233123	0.00357407	0.0179185	0.00919762	0.8958	0.905827	0.812031	0.87027		7	54905350	86864685	1	3
	CHL-1	Skin	Malignant Melanoma	910853	0.749803	0.876196	0.894558	0.898609	0.884282	0.813748	0.93354	0.639711	0.0741892	0.0438314	0.0866816	0	0	0.00139626	0	0.0411792	0.0822734	0.831889	0.837391		7	70338942	89116966	1	4
	COLO-679	Skin	Malignant Melanoma	906818	0.799971	0.539808	0.682582	0.504742	0.878494	0.842326	0.925361	0.642219	0.069216	0.0490418	0.0524463	0	0.00219831	0	0.00291451	NA	0.235521	0.827474	0.815071		7	63324978	78334187	1	2
	COLO-792	Skin	Malignant Melanoma	906814	0.833647	0.543747	0.915118	0.487483	0.671354	0.879252	0.945766	0.397161	0.243142	0.0498031	0.0562618	0.0107262	0.00454243	0.00504058	0.00485726	0.150544	0.102554	0.892156	0.878307		7	61888128	79454519	2	5
	COLO-800	Skin	Malignant Melanoma	906813	0.810822	0.669918	0.900503	0.678319	0.831375	0.751807	0.937216	0.730195	0.0917723	0.059306	0.0619017	0.00214213	0.00258246	0.00161841	0.0139234	0.189621	0.24035	0.782597	0.838078		7	62080741	142822210	1	3
	COLO-829	Skin	Malignant Melanoma	687448	0.856878	0.867545	0.917456	0.586816	0.905606	0.866693	0.933827	0.8442	0.0924341	0.0448502	0.0645055	0.00421681	0.00324507	0.00351567	0.0126894	0.0995223	0.14359	0.889598	0.84448		7	4026944	125748810	2	4
	CP50-MEL-B	Skin	Malignant Melanoma	753545	0.855801	0.581775	0.924029	0.715528	0.883535	0.654143	0.931723	0.574843	0.0527972	0.0591771	0.0483231	0	0.00434236	0.0116003	0.0129086	0.0521456	0.101112	0.895924	0.857064		7	3960126	109803437	1	3
	CP66-MEL	Skin	Malignant Melanoma	753546	0.86269	0.624336	0.929466	0.593052	0.904086	0.879759	0.952085	0.517132	0.227218	0.021293	0.0584702	0	0	0	0.00513683	0.0169617	0.0609851	0.89331	0.914549		7	68423676	142476077	1	3
	CP67-MEL	Skin	Malignant Melanoma	949092	0.781453	0.772118	0.902044	0.699418	0.894063	0.881393	0.968074	0.740099	0.0701888	0.0780099	0.0631646	0	0	0	0.00178123	0.0709072	0.187238	0.889785	0.843264		7	51017468	110043197	1	2
	G-361	Skin	Malignant Melanoma	906865	0.831558	0.773876	0.879915	0.793275	0.887972	0.858871	0.954401	0.669232	0.0551547	0.0580668	0.0650953	0.00668839	0.00370249	0.00475992	0.0121756	0.0557138	0.0851875	0.869193	0.855965		7	54631372	77757341	2	5
	GAK	Skin	Malignant Melanoma	910932	0.813296	0.614911	0.817426	0.505705	0.863327	0.768408	0.921735	0.801389	0.063321	0.0436687	0.0612024	0	0	0	0.00692577	0.0388979	0.0735473	0.786491	0.885577		7	4151584	98701094	2	4
	HMV-II	Skin	Malignant Melanoma	907058	0.845819	0.879146	0.9268	0.647681	0.910208	0.831235	0.958837	0.78992	0.0374343	0.0641586	0.0575618	0.00618781	0.0024429	0.0026621	0.00602944	0.0326209	0.120366	0.882986	0.848944		7	16457584	77786456	1	3
	Hs-939-T	Skin	Malignant Melanoma	1298144	0.859856	0.833021	0.906748	0.653332	0.900006	0.880563	0.967284	0.88788	0.0658494	0.0486573	0.0431023	0.00154747	3.69768e-05	0	0.00634497	0.0393102	0.105488	0.908215	0.791341		7	67543246	84646899	1	2
	HT-144	Skin	Malignant Melanoma	907067	0.840333	0.8801	0.903412	0.886162	0.883492	0.842506	0.913487	0.862311	0.374686	0.179027	0.175363	0.0876386	0.224107	0.116466	0.253161	0.259599	0.225199	0.898312	0.805771		7	53102039	78677131	0	3
	IGR-1	Skin	Malignant Melanoma	907169	0.830252	0.880497	0.900062	0.691876	0.769582	0.84147	0.953614	0.50997	0.0617085	0.046159	0.0614457	0.0057574	0.00128942	0.00883677	0.00998871	0.0527592	0.0873362	0.843817	0.847548		7	72246591	85414954	2	4
	IPC-298	Skin	Malignant Melanoma	907171	0.583025	0.647016	0.914196	0.554265	0.840328	0.856788	0.943873	0.598362	0.0623788	0.0602014	0.0584811	0.00583569	0	0.0034659	0.00374065	0.063283	0.112428	0.803313	0.824823		7	72207443	76277403	2	4
	IST-MEL1	Skin	Malignant Melanoma	907172	0.821953	0.867264	0.740179	0.905506	0.861167	0.746047	0.926627	0.829475	0.41966	0.310729	0.408059	0.440058	0.56427	0.464497	0.509991	0.91897	0.848439	0.821913	0.827892		7	71423675	79760082	2	5
	LB2518-MEL	Skin	Malignant Melanoma	753579	0.761497	0.719606	0.912315	0.589428	0.890688	0.836631	0.958859	0.595155	0.114382	0.0393944	0.0688877	0.00694686	0	0.00656476	0.010602	0.0403787	0.0790779	0.838886	0.870252		7	72221167	74037884	2	4
	LB373-MEL-D	Skin	Malignant Melanoma	753581	0.873074	0.866021	0.927794	0.769226	0.90324	0.882561	0.934687	0.801151	0.0725432	0.0435923	0.0552758	0.00234694	0.00380726	0.00862914	0.00586621	0.0873913	0.105815	0.886595	0.823631		7	43259	102395243	2	4
	M14	Skin	Malignant Melanoma	905975	0.835884	0.827022	0.910505	0.746602	0.89927	0.835466	0.918051	0.795263	0.171329	0.0415071	0.0830146	0.00774601	0.00839473	0.00409938	0.0224803	0.137678	0.147043	0.890437	0.808617		7	71723377	95278056	1	4
	MEL-HO	Skin	Malignant Melanoma	908124	0.815406	0.707761	0.880023	0.490016	0.884873	0.801044	0.935167	0.49353	0.0424746	0.0458798	0.0677596	0	0.000314136	0.00632042	0.00715015	0.0120708	0.037653	0.818375	0.863754		7	72425480	76282913	0	4
	MEL-JUSO	Skin	Malignant Melanoma	908125	0.880546	0.800348	0.938021	0.843106	0.906205	0.877636	0.987922	0.879535	0.0546095	0.0752406	0.0713963	0.00510956	0.0101647	0.0098917	0.011756	0.0655647	0.176204	0.906138	0.829707		7	62020156	104510915	1	2
	MEWO	Skin	Malignant Melanoma	908128	0.846097	0.561876	0.866825	0.534364	0.774382	0.875425	0.957079	0.472045	0.0584216	0.0598905	0.0638795	0	0	0.00652857	0.00364465	0.0148496	0.12817	0.877114	0.857969		7	43259	133839961	1	2
	MMAC-SF	Skin	Malignant Melanoma	925339	0.843158	0.635642	0.92234	0.534401	0.872418	0.908447	0.955862	0.619765	0.0944951	0.0519029	0.0623293	0	0	8.51499e-05	0.000474646	0.11879	0.194038	0.853377	0.868018		7	61846306	78019476	2	4
	MZ2-MEL	Skin	Malignant Melanoma	971777	0.870328	0.874539	0.900546	0.898727	0.923362	0.860141	0.932587	0.853302	0.0838664	0.0446919	0.0556148	0.00773403	0	0.00343778	0.00999706	0.0477956	0.115286	0.813759	0.842462		7	24431196	90737708	1	2
	MZ7-MEL	Skin	Malignant Melanoma	753596	0.858055	0.825735	0.927655	0.562617	0.885777	0.842489	0.964896	0.770419	0.233097	0.0350828	0.0537635	0.00330677	0	0.00172922	0.00341269	0.0727753	0.200523	0.872999	0.86217		7	43259	141763125	1	3
	RPMI-7951	Skin	Malignant Melanoma	910903	0.860477	0.802598	0.915845	0.859938	0.871509	0.820654	0.968561	0.65559	0.322865	0.0416635	0.0590988	0.0132403	0.00429633	0.00322609	0.0128142	0.074063	0.134007	0.867953	0.856076		7	57864525	159127005	1	3
	RVH-421	Skin	Malignant Melanoma	909706	0.866867	0.901433	0.944775	0.900785	0.839844	0.899185	0.951044	0.870115	0.211318	0.025793	0.0359305	0	0.00244129	0	0.00546404	0.0195195	0.0554283	0.940258	0.850988		7	70188336	77769626	1	3
	SH-4	Skin	Malignant Melanoma	909713	0.803441	0.683223	0.887009	0.507643	0.874241	0.808973	0.93772	0.480405	0.188476	0.0669173	0.0575573	0	0	0.00115388	0.00626229	0.0308953	0.0452586	0.851681	0.854003		7	70557504	76826438	0	3
	SK-MEL-1	Skin	Malignant Melanoma	909723	0.829913	0.82808	0.887464	0.677781	0.88294	0.78344	0.948597	0.773705	0.27518	0.0554979	0.0639651	0.00117016	0.00150282	0.00365564	0.00606618	0.363018	0.45633	0.804287	0.828635		7	24405852	118359458	2	4
	SK-MEL-2	Skin	Malignant Melanoma	905955	0.817866	0.767552	0.875943	0.538381	0.888733	0.870908	0.953793	0.834483	0.127203	0.0583327	0.080122	0.0045106	0.00538395	0.00658065	0.0177983	0.0897281	0.0996693	0.857284	0.825988		7	43259	97385971	1	3
	SK-MEL-24	Skin	Malignant Melanoma	909725	0.847586	0.758702	0.911108	0.810905	0.909778	0.889405	0.958761	0.888148	0.106818	0.0524484	0.0591239	0.00204105	0.0244489	0.0307943	0.264613	0.91179	0.799419	0.865255	0.830089		7	43259	79880288	1	2
	SK-MEL-3	Skin	Malignant Melanoma	909724	0.813212	0.766957	0.90058	0.569417	0.878611	0.74164	0.935072	0.692483	0.0560639	0.0227346	0.0698082	0.000773069	0	0.00537318	0.0134156	0	0.0524156	0.83643	0.886788		7	57589980	133785178	2	7
	SK-MEL-30	Skin	Malignant Melanoma	909726	0.826245	0.879878	0.900125	0.728982	0.896437	0.872368	0.928822	0.771246	0.0567316	0.0539327	0.068528	0.000178667	0.000920492	0.00827465	0.0115872	0.0723781	0.133058	0.895393	0.849547		7	57155738	159127005	2	4
	SK-MEL-31	Skin	Malignant Melanoma	909727	0.775333	0.613862	0.879093	0.657794	0.880316	0.687519	0.938975	0.795294	0.321395	0.0857124	0.145541	0.0302789	0.115075	0.105301	0.233492	0.271583	0.305761	0.853446	0.793027		7	57847541	115854646	2	6
	WM-115	Skin	Malignant Melanoma	909784	0.778489	0.698794	0.634746	0.747971	0.904733	0.666796	0.907527	0.825141	0.195523	0.210963	0.291355	0.469031	0.339304	0.346607	0.560491	0.835461	0.792937	0.825146	0.714674		7	57528230	90173707	1	3
	451LU	Skin	Melanoma	1287706	0.821916	0.8262	0.882	0.479758	0.873834	0.745085	0.935316	0.610738	0.11898	0.04403	0.0625551	0.00397493	0.00737907	0.00266282	0.00858513	0.0292887	0.0708145	0.84568	0.765567		7	55412405	79344577	3	6
	C32	Skin	Melanoma	906830	0.807156	0.794668	0.904997	0.603173	0.900248	0.859958	0.949644	0.821683	0.303677	0.324743	0.093861	0.00228366	0.202765	0.227201	0.467732	0.267606	0.173224	0.89387	0.840819		7	70271658	75711743	1	3
	G-MEL	Skin	Melanoma	1240130	0.85135	0.724947	0.912016	0.634882	0.884802	0.855936	0.947089	0.509263	0.0344526	0.055209	0.0535084	0.000668375	0.00709692	0.00722421	0.000950817	0.0702775	0.118009	0.87538	0.842369		7	70189312	90548130	1	3
	HS-940-T	Skin	Melanoma	1298145	0.83816	0.698173	0.935992	0.899058	0.907886	0.885288	0.927856	0.852532	0.151887	0.0785569	0.081844	0.0100593	0.0260662	0.0672751	0.0994452	0.402726	0.331201	0.928876	0.803381		7	66937584	103576999	2	3
	IGR-37	Skin	Melanoma	1240153	0.850927	0.834026	0.921261	0.642362	0.903921	0.869204	0.941135	0.813266	0.0418835	0.0377377	0.0483877	0.00758474	0	0	0.00330657	0.0404712	0.0719424	0.903721	0.845373		7	63514532	78801465	1	2
	LOXIMVI	Skin	Melanoma	905974	0.802111	0.854612	0.875143	0.875577	0.88234	0.471821	0.895113	0.851454	0.428261	0.250754	0.357962	0.651369	0.657478	0.583495	0.540321	0.976614	0.871083	0.89664	0.730454		7	33851656	107762997	1	3
	SK-MEL-28	Skin	Melanoma	905954	0.871745	0.816009	0.919953	0.632908	0.917063	0.90708	0.950816	0.850395	0.0278788	0.0331975	0.0398245	0.00316122	0	0.00262025	0.0053267	0.0179598	0	0.946556	0.812334		7	63273529	77389189	0	2
	SK-MEL-5	Skin	Melanoma	905956	0.820764	0.784764	0.864348	0.803449	0.858863	0.776758	0.93426	0.649083	0.0437854	0.0365279	0.0550599	0.00730603	0.00421797	0.00306249	0.00896006	0.0449153	0.0534979	0.857038	0.852864		7	65087974	76874775	2	5
	UACC-257	Skin	Melanoma	905977	0.870797	0.850794	0.92039	0.554175	0.936698	0.869482	0.948962	0.72534	0.0953644	0.032521	0.0418613	0.0018649	0.002875	0.00139052	0.00179111	0.0851893	0.0805009	0.895113	0.861419		7	23642267	146738312	1	2
	UACC-62	Skin	Melanoma	905976	0.874254	0.670637	0.946085	0.653917	0.918253	0.862914	0.971401	0.769824	0.0658167	0.0394138	0.0488336	0.00466515	0.0102493	0.00945962	0.00888983	0.128564	0.167123	0.904426	0.859254		7	22841827	109433799	1	3
	WM1552C	Skin	Melanoma	1299078	0.854923	0.86105	0.911065	0.912815	0.917429	0.86194	0.954883	0.609488	0.0743575	0.0517594	0.0731154	0.00706242	0.00187639	0.0040082	0.0105825	0.18536	0.165337	0.8054	0.819114		7	41577508	125625697	1	3
	WM278	Skin	Melanoma	1240226	0.845791	0.893583	0.896056	0.894164	0.914335	0.873766	0.911938	0.747426	0.257797	0.054006	0.0760147	0.00271281	0.015397	0.0175558	0.0269449	0.111333	0.079506	0.85336	0.896396		7	66481084	77642961	2	6
	WM35	Skin	Melanoma	1299080	0.8854	0.863318	0.919919	0.72155	0.925603	0.886967	0.953365	0.873087	0.0344124	0.043277	0.0450228	0.00172989	0	0	0.00342566	0.0298651	0.110227	0.906329	0.870897		7	62077638	76883608	0	2
	WM793B	Skin	Melanoma	1299081	0.822206	0.88473	0.917664	0.916118	0.92291	0.83774	0.928663	0.835173	0.303344	0.0577758	0.0930933	0.00745726	0.0330494	0.0390569	0.056286	0.821583	0.79915	0.885076	0.854789		7	66292138	76428850	1	3
	HUTU-80	Small Intestine	Carcinoma	907073	0.844378	0.72758	0.918901	0.926568	0.871687	0.794094	0.927861	0.746353	0.0950406	0.0622721	0.0657985	0.00189538	0.0519579	0.0332182	0.0258309	0.907049	0.801593	0.892305	0.814752		7	43259	83147705	1	2
	VA-ES-BJ	Soft Tissue	Epithelioid Sarcoma	688121	0.820971	0.863087	0.923322	0.921043	0.907644	0.846425	0.932699	0.841821	0.228603	0.0470608	0.0700339	0.00308243	0.0259918	0.02469	0.0297156	0.769902	0.885615	0.889161	0.825578		7	71854104	76197431	1	3
	HT-1080	Soft Tissue	Fibrosarcoma	907064	0.86894	0.881292	0.924638	0.917741	0.918243	0.846976	0.955898	0.859554	0.214859	0.0520399	0.0940803	0.00767694	0.100576	0.103251	0.25724	0.773924	0.679515	0.918086	0.842679		7	79263	117713423	1	2
	SW684	Soft Tissue	Fibrosarcoma	909754	0.869464	0.890458	0.905093	0.731359	0.900492	0.864688	0.948564	0.877035	0.280899	0.0536395	0.0776531	0.0119123	0.118369	0.132779	0.104492	0.191661	0.192331	0.914176	0.789752		7	55163737	159127005	1	3
	SKN	Soft Tissue	Leio Myoma	1240215	0.821477	0.877882	0.771077	0.912213	0.878146	0.564335	0.888517	0.84638	0.477626	0.147544	0.381238	0.192024	0.492248	0.319924	0.432132	0.464138	0.460568	0.744372	0.756612		7	38149932	159127005	1	3
	G-402	Soft Tissue	Leiomyoblastoma	907298	0.857991	0.813743	0.894471	0.929624	0.874951	0.849303	0.948557	0.671243	0.0768286	0.0496198	0.0644813	0	0.00711893	0.00557621	0.011486	0.401235	0.419034	0.89548	0.813216		7	18601365	146500532	1	2
	SK-UT-1	Soft Tissue	Leiomyosarcoma	909732	0.881089	0.902063	0.924922	0.911335	0.909565	0.878748	0.959186	0.83518	0.113455	0.0489164	0.0652457	0.00214357	0.00342042	0.0146654	0.0101303	0.427671	0.340189	0.916644	0.606789		7	12078375	159127005	1	2
	SW872	Soft Tissue	Liposarcoma	909756	0.845044	0.719326	0.891539	0.899785	0.906494	0.727359	0.94002	0.67204	0.376343	0.0620825	0.0772021	0.00980392	0.00775283	0.00327124	0.00871421	0.102113	0.0906056	0.74746	0.83381		7	72140498	76479955	2	4
	GCT	Soft Tissue	Malignant Fibrous Histiocytoma-Pleomorphic Sarcoma	906999	0.873113	0.833875	0.920475	0.933789	0.923911	0.838299	0.946261	0.857601	0.152495	0.0521978	0.060902	0	0.00937601	0.0154799	0.0972759	0.596916	0.561245	0.894	0.812179		7	61991084	159127005	1	2
	MFH-INO	Soft Tissue	Malignant Fibrous Histiocytoma-Pleomorphic Sarcoma	925343	0.827967	0.894363	0.910337	0.908612	0.912267	0.872971	0.937332	0.872274	0.495027	0.0983195	0.0905549	0.00331232	0.023447	0.022712	0.0630031	0.860049	0.755541	0.907859	0.803765		7	43259	109375961	1	3
	RKN	Soft Tissue	Myoma Ovarii	1298539	0.867195	0.906263	0.729208	0.661863	0.853676	0.886673	0.909313	0.880818	0.18605	0.0550733	0.0687733	0.016149	0.00756122	0.0148533	0.0248948	0.0782525	0.173389	0.893973	0.816362		7	61875648	125754617	2	4
	A204	Soft Tissue	Rhabdomyosarcoma	910784	0.866281	0.869201	0.934977	0.9477	0.913591	0.901762	0.936287	0.848985	0.0549801	0.0564961	0.0702102	0.00980479	0.0240175	0.0148026	0.0215343	0.7709	0.693774	0.941438	0.815098		7	54757128	103391874	1	2
	A673	Soft Tissue	Rhabdomyosarcoma	684052	0.840583	0.780347	0.907736	0.911612	0.887962	0.926408	0.956925	0.876312	0.343293	0.0770124	0.0900145	0.0069275	0.0167756	0.0185608	0.0424591	0.756542	0.6659	0.89432	0.796425		7	66785029	159127005	1	2
	KYM-1	Soft Tissue	Rhabdomyosarcoma	1240166	0.879662	0.804762	0.939355	0.846717	0.90624	0.706227	0.939492	0.87016	0.0745591	0.058114	0.0601002	0.00799318	0.0020707	0.00412986	0.00862341	0.884549	0.807339	0.896368	0.815738		7	41737946	83646277	1	2
	RD	Soft Tissue	Rhabdomyosarcoma	909264	0.848635	0.85595	0.926949	0.911387	0.88912	0.876699	0.95105	0.86876	0.462695	0.184909	0.210565	0.0746935	0.0885234	0.100143	0.230701	0.793561	0.684833	0.915912	0.854334		7	66258080	82442191	1	3
	RH-1	Soft Tissue	Rhabdomyosarcoma	971773	0.721142	0.780947	0.819029	0.932248	0.838507	0.458855	0.762404	0.760892	0.446314	0.497846	0.537285	0.662349	0.67332	0.592119	0.570446	0.849574	0.796601	0.792645	0.687117		7	71808819	76136389	1	3
	RH-18	Soft Tissue	Rhabdomyosarcoma	971774	0.846946	0.845671	0.899333	0.903434	0.87946	0.765316	0.938646	0.826072	0.198859	0.0439567	0.0687516	0.00295922	0.000935954	0.0105936	0.0107099	0.865873	0.859339	0.9101	0.823293		7	69596963	83172598	2	5
	RH-41	Soft Tissue	Rhabdomyosarcoma	1240210	0.857797	0.683748	0.932127	0.929927	0.843531	0.858701	0.981671	0.862729	0.399054	0.0693288	0.094545	0.00586137	0.00472171	0.0126597	0.0215798	0.870061	0.73433	0.91667	0.785001		7	64101511	107908197	2	4
	SJRH30	Soft Tissue	Rhabdomyosarcoma	909716	0.83134	0.666945	0.52661	0.928679	0.710264	0.539063	0.909955	0.829758	0.449087	0.484124	0.439402	0.418522	0.581258	0.506449	0.536034	0.88974	0.845541	0.763502	0.74506		7	24353182	87755471	3	6
	TE-441-T	Soft Tissue	Rhabdomyosarcoma	924248	0.856509	0.851908	0.92501	0.920358	0.89233	0.87229	0.946409	0.877469	0.209514	0.0399347	0.065393	0.000372439	0	0.00748783	0.0203612	0.143106	0.270607	0.900157	0.715252		7	19759923	145171614	1	2
	MES-SA	Soft Tissue	Sarcoma	908127	0.854674	0.861552	0.907881	0.918336	0.897885	0.868214	0.950908	0.825788	0.320465	0.0652397	0.0950452	0.0128065	0.0322924	0.0285973	0.0576555	0.829268	0.775457	0.916108	0.779975		7	72421524	100471121	1	2
	S-117	Soft Tissue	Sarcoma	910946	0.874239	0.848681	0.921182	0.832595	0.852219	0.885311	0.93758	0.87897	0.254527	0.0584274	0.0977171	0.0102549	0.0163797	0.0124238	0.0345148	0.648974	0.528905	0.909406	0.80579		7	69687212	159127005	0	3
	SK-LMS-1	Soft Tissue	Sarcoma	909720	0.840467	0.868314	0.897908	0.911891	0.916457	0.859926	0.927351	0.839945	0.241537	0.132378	0.0753424	0.00412201	0.0375638	0.0413759	0.0528827	0.620885	0.610103	0.898508	0.839131		7	55504630	73052057	1	3
	SW982	Soft Tissue	Synovial Sarcoma	909759	0.838699	0.648554	0.93028	0.746448	0.881855	0.787877	0.951804	0.564734	0.103793	0.0508038	0.0653511	0.00891419	0.0312875	0.0230164	0.0178973	0.107273	0.185135	0.822748	0.802531		7	43259	84691443	1	2
	FU97	Stomach	Adenocarcinoma	1290806	0.864733	0.816466	0.934372	0.892533	0.88395	0.829448	0.949425	0.805674	0.129515	0.0486534	0.0680559	0.00426596	0	0.0105996	0.0156961	0.121444	0.180589	0.856604	0.793066		7	71306940	97826364	0	3
	IM-95	Stomach	Adenocarcinoma	1240155	0.811643	0.71408	0.913933	0.907707	0.890875	0.608454	0.132608	0.267392	0.0440504	0.0426747	0.0649294	0.00106287	0.000994475	0.00266072	0.00242248	0.108298	0.109683	0.775514	0.831477		7	5674019	85099770	1	3
	RERF-GC-1B	Stomach	Adenocarcinoma	1240209	0.846101	0.862532	0.882417	0.908828	0.903236	0.859454	0.963337	0.849763	0.278352	0.032852	0.0629535	0.00795319	0.0049519	0.00937652	0.00369605	0.0975813	0.223675	0.909946	0.83487		7	69866906	78124424	1	3
	23132-87	Stomach	Carcinoma	910924	0.837849	0.742037	0.951382	0.940652	0.86916	0.82886	0.95801	0.808038	0.0416083	0.0405784	0.0441701	0	0	0.000748573	0.00769931	0.0963096	0.232861	0.856177	0.836531		7	4611897	76920498	1	2
	A3-KAW	Stomach	Carcinoma	910935	0.854591	0.875446	0.892511	0.934101	0.898575	0.876551	0.956771	0.708408	0.0492629	0.0686267	0.0772734	0.00598998	0.00113437	0.00628011	0.0198889	0.173873	0.143939	0.745624	0.830116		7	70037557	73493264	0	2
	AGS	Stomach	Carcinoma	906790	0.853201	0.893254	0.914355	0.920317	0.748229	0.537469	0.965094	0.828063	0.353524	0.353524	0.436314	0.471399	0.579946	0.531192	0.495428	0.875271	0.769821	0.897244	0.798563		7	33670275	110651367	1	2
	ECC10	Stomach	Carcinoma	906848	0.828822	0.633257	0.910309	0.912102	0.823955	0.793073	0.916899	0.797265	0.148741	0.0217042	0.0727308	0.00468728	0	0.00905937	0.00156567	0.909091	0.861472	0.881948	0.827456		7	19908668	78219309	2	5
	ECC12	Stomach	Carcinoma	906849	0.816213	0.856594	0.913644	0.935435	0.868457	0.874079	0.953902	0.846289	0.0884832	0.0324503	0.0667063	0	0.00131887	0.00670724	0.00201136	0.086478	0.143525	0.906229	0.833224		7	56344705	79540547	1	2
	GCIY	Stomach	Carcinoma	906869	0.781826	0.718783	0.899045	0.90333	0.79134	0.848647	0.946006	0.839889	0.145916	0.0324486	0.0887114	0.00587061	0.0105975	0.013524	0.0229489	0.700508	0.69906	0.898677	0.814887		7	72659608	73517114	1	3
	HGC-27	Stomach	Carcinoma	907055	0.757026	0.845982	0.907853	0.890324	0.831672	0.831528	0.914774	0.827444	0.225961	0.0452313	0.0721779	0.00817791	0.00733496	0.0102753	0.00754679	0.410937	0.358983	0.886511	0.824866		7	69479546	75601169	1	4
	KATOIII	Stomach	Carcinoma	907276	0.844164	0.756611	0.871285	0.91431	0.915498	0.870718	0.929999	0.680564	0.0430201	0.0681381	0.0343787	0.0033648	0	0.00975276	0.00136729	0.725555	0.763275	0.858019	0.835109		7	70453467	76757011	2	5
	MKN1	Stomach	Carcinoma	908138	0.816018	0.846715	0.912556	0.922156	0.89883	0.812424	0.960228	0.794022	0.0847365	0.0242262	0.0512351	0	0.0138718	0.016479	0.0146394	0.0485636	0.15346	0.865186	0.881758		7	66537623	83771512	2	4
	MKN28	Stomach	Carcinoma	908139	0.892485	0.771265	0.90811	0.893629	0.81249	0.865175	1	0.782867	0.0874477	0.0383965	0.0726071	0.00225806	0	0.00680765	0.0115178	NA	0.512658	0.911713	0.771791		7	62078132	85777782	0	2
	MKN45	Stomach	Carcinoma	925340	0.84989	0.843734	0.914607	0.919921	0.880546	0.864188	0.945668	0.786418	0.198406	0.0472564	0.0790832	0.00146539	0.00263443	0.00678248	0.00485614	0.621053	0.544628	0.921188	0.857539		7	70068614	91272544	1	2
	MKN7	Stomach	Carcinoma	924250	0.856565	0.864657	0.912267	0.915046	0.902554	0.895402	0.955479	0.860353	0.0368097	0.0317987	0.0616447	0.00914213	0.000919238	0.00458966	0	0.254731	0.236341	0.921956	0.850914		7	65919649	107350627	1	2
	NCI-N87	Stomach	Carcinoma	908461	0.851417	0.842512	0.928507	0.907652	0.882293	0.862049	0.95865	0.872672	0.396677	0.155202	0.233774	0.122235	0.362669	0.308982	0.305032	0.777589	0.749037	0.895506	0.830775		7	28092366	103796779	1	2
	NCI-SNU-1	Stomach	Carcinoma	908444	0.845236	0.825168	0.936754	0.91016	0.883456	0.861893	0.935753	0.480709	0.0431898	0.0366117	0.0569803	0.00537093	0	0.00182149	0	0.0182648	0.0983842	0.834191	0.752382		7	69952187	159127005	1	2
	NCI-SNU-16	Stomach	Carcinoma	908446	0.838354	0.675071	0.89395	0.938805	0.885563	0.645464	0.814984	0.570248	0.047998	0.0608228	0.064007	0.00822846	0	0.00609466	0.00364299	0.342639	0.366639	0.890545	0.857323		7	26193309	159127005	2	5
	NCI-SNU-5	Stomach	Carcinoma	908445	0.775422	0.814547	0.891135	0.87776	0.846844	0.804055	0.919362	0.598387	0.0897556	0.0461739	0.0539393	0.00409868	0.00767228	0.0109603	0.0126502	0.445046	0.47681	0.825602	0.838004		7	53712400	77636954	3	7
	NUGC-3	Stomach	Carcinoma	908455	0.847594	0.776207	0.892715	0.924239	0.830958	0.684538	0.927846	0.24867	0.045008	0.0329006	0.0605206	0.0018905	0	0.00979864	0.0173067	0.618732	0.572441	0.892136	0.807333		7	55247588	82621397	1	3
	RF-48	Stomach	Carcinoma	909697	0.855402	0.884838	0.879516	0.942123	0.90175	0.843867	0.965083	0.880991	0.134207	0.0235596	0.058735	0	0.017526	0.0291716	0.135601	0.801223	0.722302	0.849152	0.86998		7	54709473	113356975	1	2
	TGBC11TKB	Stomach	Carcinoma	909770	0.842271	0.537042	0.92426	0.922575	0.895337	0.872335	0.903555	0.485987	0.092441	0.0362319	0.0623777	0.00757866	0.000575871	0.00316924	0.00713234	0.236479	0.250589	0.892969	0.845621		7	43259	82589143	1	2
	HSC-39	Stomach	Gastric Cancer	1322224	0.856725	0.60652	0.933715	0.933601	0.875987	0.861712	0.815324	0.404448	0.0410265	0.0451881	0.0618857	0	0	0	0.0047159	0.889597	0.791962	0.888466	0.785811		7	43259	109929805	0	3
	HS746T	Stomach	Gastric Carcinoma	1240151	0.796145	0.823043	0.872933	0.898033	0.863365	0.673565	0.954639	0.818746	0.369341	0.125499	0.250384	0.0869805	0.442809	0.370814	0.43347	0.840136	0.705612	0.87145	0.77311		7	67692747	72783877	0	3
	SCH	Stomach	Other	909711	0.778678	0.80529	0.814316	0.885544	0.810978	0.691486	0.905815	0.610031	0.0405506	0.0285682	0.0666614	0.00559349	0.00353865	0.00435672	0.00595079	0.0830671	0.160662	0.743141	0.789206		7	26244365	92480884	0	3
	NUGC-4	Stomach	Signet Ring Adenocarcinoma	1298357	0.843989	0.90205	0.934553	0.90207	0.914206	0.870688	0.96301	0.574063	0.0831228	0.0445887	0.0742889	0.00756939	0.0106921	0.0390398	0.0225107	0.938603	0.943857	0.919434	0.866133		7	61987174	110309543	2	4
	OCUM-1	Stomach	Signet Ring Adenocarcinoma	1298358	0.862965	0.870664	0.936516	0.944643	0.747235	0.891704	0.928228	0.435113	0.067614	0.0193505	0.0550012	0	0.00150007	0.00253727	0.0121951	0.909091	0.887295	0.922741	0.876927		7	16366674	159127005	1	3
	NCCIT	Testis	Germ Cell Tumour	908441	0.832645	0.789286	0.785638	0.882111	0.813902	0.695012	0.890652	0.665484	0.0441668	0.0363991	0.0561699	0.00351216	0	0.00402174	0.00964173	0.0743034	0.131719	0.711234	0.665733		7	70188375	97385971	0	2
	NEC8	Testis	Germ Cell Tumour	910942	0.803615	0.787916	0.691622	0.848141	0.814998	0.666816	0.883443	0.610771	0.0839692	0.0620763	0.0814695	0.0131153	0.000103316	0.00986316	0.00520876	0.151464	0.182592	0.556295	0.803709		7	69210523	142476077	0	3
	NTERA-S-CL-D1	Testis	Germ Cell Tumour	908454	0.864719	0.873354	0.883251	0.919736	0.865695	0.832627	0.935158	0.836074	0.115808	0.0406204	0.0755585	0	0	0.00628648	0.0103002	0.636585	0.696119	0.879576	0.803348		7	71869727	76143824	1	2
	ASH-3	Thyroid	Anaplastic Thyroid Carcinoma	1290722	0.871954	0.889164	0.77325	0.932224	0.722563	0.62508	0.881702	0.896456	0.534128	0.376088	0.5974	0.580429	0.720254	0.661462	0.60944	0.969191	0.847634	0.918042	0.746064		7	58019983	85810608	0	2
	KMH-2	Thyroid	Anaplastic Thyroid Carcinoma	1298167	0.610561	0.777847	0.749959	0.709229	0.577154	0.348289	0.707201	0.493619	0.482996	0.681524	0.691662	0.918312	0.885042	0.843112	0.857494	0.888152	0.767179	0.720605	0.762354		7	72422001	76748012	0	4
	8305C	Thyroid	Carcinoma	906795	0.879961	0.879518	0.906572	0.92414	0.873522	0.584409	0.946832	0.896448	0.101045	0.0807127	0.0905084	0	0.0189714	0.0202801	0.179311	0.512413	0.41903	0.92768	0.740823		7	56854605	73923310	0	1
	8505C	Thyroid	Carcinoma	924102	0.854248	0.866723	0.851064	0.941283	0.816708	0.891648	0.917607	0.860559	0.0785708	0.0499404	0.0653746	0	0.00266496	0.0145391	0.0273092	0.319778	0.364853	0.865291	0.809884		7	63115017	110475204	1	3
	BCPAP	Thyroid	Carcinoma	924104	0.871476	0.864484	0.909741	0.940673	0.899894	0.88063	0.925303	0.904975	0.173756	0.0764115	0.0942045	0.00755999	0.00974435	0.0203375	0.0547044	0.802787	0.705295	0.876652	0.822553		7	62380543	76262157	0	2
	BHT-101	Thyroid	Carcinoma	906696	0.852825	0.874685	0.918452	0.932219	0.896953	0.846884	0.969846	0.746901	0.0935444	0.0703627	0.0724744	0.00515006	0.00153925	0.00510168	0.0112002	0.141748	0.206086	0.853237	0.806453		7	72009501	73452783	2	5
	CAL-62	Thyroid	Carcinoma	906828	0.840988	0.853037	0.929096	0.923102	0.908203	0.853363	0.960043	0.859247	0.0880597	0.0791917	0.0977028	0.0045302	0.00300629	0.00370425	0.0173646	0.0718138	0.158027	0.904012	0.801121		7	63534481	78829289	0	2
	CGTH-W-1	Thyroid	Carcinoma	910568	0.872826	0.835517	0.915332	0.905542	0.905715	0.844221	0.923348	0.862005	0.29703	0.0751978	0.0783274	0.0051974	0.0192964	0.0135301	0.0275604	0.765625	0.741264	0.895636	0.826766		7	56344705	158060343	1	3
	FTC-133	Thyroid	Carcinoma	906864	0.825539	0.651563	0.908706	0.55355	0.814013	0.842124	0.943288	0.819007	0.156704	0.0576112	0.094984	0.014962	0.00544881	0.0124301	0.0200942	0.194317	0.277996	0.853952	0.813025		7	67098923	145744026	1	4
	HTC-C3	Thyroid	Carcinoma	924151	0.869492	0.891869	0.925944	0.92966	0.891335	0.888577	0.949348	0.878796	0.059739	0.0598615	0.0560801	0	0.00557402	0.00675311	0.0470644	0.0906433	0.290265	0.873504	0.78694		7	43259	109929944	1	2
	K5	Thyroid	Carcinoma	924238	0.840897	0.894598	0.800267	0.917478	0.882273	0.606156	0.896564	0.876229	0.440956	0.176175	0.228054	0.25325	0.651465	0.587571	0.581891	0.821232	0.725838	0.890256	0.701585		7	43259	97385971	2	4
	RO82-W-1	Thyroid	Carcinoma	930083	0.823596	0.852755	0.818918	0.905122	0.871845	0.695717	0.912633	0.841223	0.318302	0.120551	0.338232	0.176454	0.48522	0.436038	0.470568	0.881548	0.74394	0.857759	0.748374		7	55848150	118334078	1	3
	TT	Thyroid	Carcinoma	930299	0.852209	0.793635	0.882788	0.895549	0.862033	0.844485	0.951796	0.772246	0.0599227	0.0424735	0.0634602	0	0	0	0	0.19367	0.171562	0.90688	0.809498		7	66867876	97808470	1	2
	ML-1	Thyroid	Follicular Thyroid Carcinoma	1240178	0.853131	0.647647	0.912822	0.779048	0.797633	0.659635	0.937314	0.770134	0.11039	0.0559242	0.073664	0.00154771	0.00184141	0.00493274	0.00495183	0.326984	0.3566	0.814935	0.806178		7	17183451	83954266	1	2
	TT2609-C02	Thyroid	Follicular Thyroid Carcinoma	1240223	0.852637	0.889221	0.926474	0.635397	0.892492	0.875833	0.952712	0.866557	0.28507	0.0740763	0.0809612	0.00627439	0.0127253	0.0345837	0.142151	0.834537	0.84327	0.909704	0.842238		7	4259989	87065687	2	4
	IHH-4	Thyroid	Papillary Thyroid Carcinoma	1240154	0.875862	0.835101	0.918566	0.914063	0.900043	0.854036	0.936706	0.820983	0.0602992	0.0943417	0.100147	0.00837321	0.0122238	0.0120491	0.0239619	0.108052	0.143981	0.898601	0.811253		7	63907554	110937095	1	2
	BICR10	Upper Aerodigestive Tract	Buccal Mucosa Squamous Carcinoma	1290724	0.859358	0.872531	0.935589	0.922499	0.885271	0.858837	0.943954	0.879402	0.0960816	0.0230434	0.0697794	0	0.00295696	0.00759229	0.0136531	0.0567619	0.0923623	0.905102	0.812192		7	70243480	103176885	1	2
	BB30-HNC	Upper Aerodigestive Tract	Carcinoma	753531	0.896375	0.922838	0.987794	0.932771	0.928985	0.908096	0.923593	0.88928	0.0699399	0.0188953	0.0514461	0.0208091	0.00718077	0.0025218	0.0337352	0.832926	0.698381	0.946139	0.800389		7	62077818	143909446	0	1
	BB49-HNC	Upper Aerodigestive Tract	Carcinoma	753532	0.880051	0.861333	0.937768	0.935172	0.903706	0.906173	0.93211	0.633927	0.0688201	0.0469588	0.0639109	0.00814265	0.0585415	0.0447417	0.175618	0.139102	0.166044	0.927776	0.797091		7	43259	113282616	1	2
	BHY	Upper Aerodigestive Tract	Carcinoma	753535	0.859952	0.906271	0.945494	0.929814	0.92367	0.780365	0.954811	0.892086	0.176345	0.0450983	0.0752476	0.00354122	0.015792	0.0476101	0.0528876	0.517437	0.483478	0.830734	0.820133		7	64942850	93657753	1	3
	CA9-22	Upper Aerodigestive Tract	Carcinoma	753538	0.824483	0.861962	0.913829	0.897451	0.88817	0.85773	0.917355	0.829511	0.313284	0.0789351	0.0641683	0.00284131	0.000955224	0.00296434	0.00726925	0.402017	0.418647	0.914038	0.83202		7	65420188	82383803	1	3
	CAL-27	Upper Aerodigestive Tract	Carcinoma	910916	0.872363	0.863899	0.947216	0.925958	0.893942	0.894096	0.960757	0.891982	0.156246	0.0483448	0.0840605	0.00146119	0.00633086	0.0064637	0.0181719	0.67377	0.426523	0.935361	0.823631		7	61987174	109441245	0	2
	CAL-33	Upper Aerodigestive Tract	Carcinoma	753541	0.850394	0.873873	0.915951	0.932528	0.890982	0.850773	0.92035	0.858885	0.087261	0.0598516	0.0844667	0.00573149	0.00946497	0.00424448	0.00510027	0.428571	0.44496	0.919906	0.792523		7	61987245	117719876	1	2
	DETROIT562	Upper Aerodigestive Tract	Carcinoma	906837	0.833828	0.899817	0.926852	0.944738	0.908877	0.86968	0.961789	0.708005	0.249501	0.0523997	0.0762786	0	0.00285183	0.00742046	0.0125711	0.317267	0.299029	0.91307	0.862317		7	57697936	79596608	1	3
	FADU	Upper Aerodigestive Tract	Carcinoma	906863	0.860916	0.801711	0.916577	0.935454	0.892742	0.871023	0.946037	0.859064	0.122822	0.0608635	0.0971593	0.0127383	0.0132478	0.00282563	0.025	0.702414	0.608889	0.92016	0.798871		7	69916033	86593390	1	3
	HN	Upper Aerodigestive Tract	Carcinoma	907059	0.863265	0.883322	0.922932	0.940565	0.901279	0.887659	0.920864	0.89264	0.442688	0.0876963	0.208234	0.00505992	0.0132734	0.0175526	0.0219883	0.105634	0.160037	0.92399	0.820611		7	61761165	84965712	0	3
	HO-1-N-1	Upper Aerodigestive Tract	Carcinoma	924111	0.866259	0.844988	0.944842	0.929883	0.917216	0.891307	0.887887	0.636231	0.0485944	0.0396269	0.067438	0.00556174	0	0.0119174	0.00513428	0.172659	0.280773	0.810659	0.766309		7	43259	91377390	2	4
	HSC-2	Upper Aerodigestive Tract	Carcinoma	753562	0.858548	0.851246	0.918655	0.943094	0.90513	0.879049	0.941996	0.858097	0.28846	0.0785663	0.0883258	0.00382592	0.0868011	0.10681	0.30252	0.89983	0.764089	0.875104	0.778331		7	56424740	85099770	1	3
	HSC-3	Upper Aerodigestive Tract	Carcinoma	907061	0.871198	0.897959	0.931565	0.920176	0.903123	0.897567	0.942343	0.884154	0.226161	0.0544132	0.0854306	0.0335825	0.140381	0.152151	0.229738	0.752577	0.701613	0.917824	0.838401		7	61987295	109888799	1	2
	HSC-4	Upper Aerodigestive Tract	Carcinoma	907062	0.834479	0.923845	0.909017	0.900634	0.941592	0.837173	0.927704	0.680865	0.0656372	0.0423697	0.0531792	0.00844994	0.00145213	0.00362946	0.00763949	0.344665	0.360277	0.88014	0.829181		7	71919202	83954266	2	5
	KOSC-2	Upper Aerodigestive Tract	Carcinoma	753570	0.871763	0.880297	0.922102	0.931386	0.912464	0.88537	0.93534	0.859595	0.290922	0.0627551	0.0609201	0.00641413	0.00268045	0.00777617	0.0170596	0.618812	0.575325	0.91543	0.864634		7	68465778	126045557	1	3
	LB771-HNC	Upper Aerodigestive Tract	Carcinoma	753583	0.836915	0.902072	0.948551	0.926078	0.914372	0.869383	0.908505	0.830475	0.102498	0.0587366	0.0430592	0.00297366	0.00226308	0.00224167	0.00408657	0.272674	0.249597	0.913835	0.863188		7	11228777	76153349	2	4
	RPMI-2650	Upper Aerodigestive Tract	Carcinoma	909700	0.834243	0.876058	0.942505	0.914875	0.663665	0.883017	0.97964	0.653203	0.0609248	0.0476699	0.0769501	0.00605282	0.000222124	0.00725968	0.00101745	0.022192	0.103858	0.8974	0.813134		7	63913361	118213868	1	2
	SAS	Upper Aerodigestive Tract	Carcinoma	909708	0.838533	0.880437	0.906912	0.920244	0.91831	0.882873	0.957387	0.84677	0.195105	0.0554107	0.0983798	0.00270595	0.0119503	0.0131376	0.02762	0.8	0.726891	0.92084	0.852702		7	43259	95404918	2	4
	SCC-15	Upper Aerodigestive Tract	Carcinoma	910911	0.87086	0.872267	0.923077	0.923151	0.917169	0.896612	0.965584	0.87927	0.210113	0.0378571	0.0488872	0.00848065	0.00286377	0.0111123	0.0177773	0.515799	0.499117	0.936041	0.841397		7	68131975	87639899	1	3
	SCC-25	Upper Aerodigestive Tract	Carcinoma	910701	0.610235	0.707292	0.898057	0.913345	0.906022	0.876279	0.933003	0.703503	0.0516591	0.0835884	0.0858949	0.00439897	0.000680812	0.00563267	0.00909694	0.28597	0.286193	0.892926	0.814198		7	61888128	77663180	0	1
	SCC-4	Upper Aerodigestive Tract	Carcinoma	910904	0.849173	0.860109	0.909965	0.915048	0.884603	0.861686	0.956846	0.854429	0.0927646	0.081335	0.0619633	0.00321521	0.00654297	0.00318954	0.0117947	0.514229	0.56203	0.890731	0.805106		7	61063975	84184949	2	4
	SCC-9	Upper Aerodigestive Tract	Carcinoma	909709	0.850325	0.701201	0.909184	0.925288	0.768492	0.858452	0.966445	0.451563	0.0424333	0.0736262	0.0561982	0.00872572	0.00568976	0.00549698	0.0129333	0.0891341	0.167622	0.613197	0.842835		7	62078132	142690775	1	3
	HO-1-U-1	Upper Aerodigestive Tract	Mouth Floor Squamous Cell Carcinoma	753561	0.825454	0.866795	0.917155	0.923053	0.883503	0.842025	0.928563	0.834475	0.0739491	0.051182	0.0675474	0	0.00534273	0.00263182	0.0152332	0.555628	0.503771	0.898347	0.84396		7	51844063	83968190	1	3
	KON	Upper Aerodigestive Tract	Mouth Squamous Cell Carcinoma	1298215	0.860134	0.836221	0.908093	0.925509	0.898597	0.891047	0.942151	0.588097	0.0449625	0.0586801	0.0708805	0.0104095	0.00374313	0.00720961	0.0074203	0.119474	0.18647	0.902427	0.816302		7	64112269	79825499	1	2
	BICR78	Upper Aerodigestive Tract	Oral Alveolus Squamous Carcinoma	1240122	0.819702	0.821175	0.911415	0.916596	0.904496	0.693176	0.920358	0.835902	0.119511	0.0667945	0.0662293	0.0091506	0.0080108	0.00842418	0.0111425	0.199044	0.163557	0.913148	0.857309		7	65069674	76720582	1	3
	SKN-3	Upper Aerodigestive Tract	Oral Squamous Carcinoma	1299059	0.897992	0.925253	0.94739	0.942557	0.914595	0.909392	0.975795	0.738679	0.0993009	0.0154089	0.0579587	0	0	0.00653053	0	0	0	0.944205	0.86707		7	66570410	104218575	1	2
	PE-CA-PJ15	Upper Aerodigestive Tract	Oral Squamous Cell Carcinoma	1240207	0.836391	0.859035	0.922416	0.904593	0.890654	0.874479	0.932274	0.819166	0.0377936	0.0653831	0.0739534	0.000814067	0.014814	0.0217027	0.0356297	0.845194	0.727645	0.914046	0.804648		7	3035505	76960819	1	4
	SAT	Upper Aerodigestive Tract	Oral Squamous Cell Carcinoma	1299050	0.862187	0.797354	0.929359	0.930134	0.901097	0.899034	0.963299	0.889499	0.0291049	0.0464899	0.0647765	0	0	0.00838196	0.00162408	0.221636	0.211073	0.881327	0.748441		7	70480631	103404543	1	3
	DOK	Upper Aerodigestive Tract	Other	910936	0.849954	0.812793	0.934421	0.921745	0.899305	0.674051	0.939987	0.866907	0.0886317	0.0438774	0.080592	0.000242807	0.000143102	0.00365464	0.00532435	0.137549	0.127787	0.908349	0.811833		7	61987245	83566026	1	3
	JHU-022	Upper Aerodigestive Tract	Squamous Cell Carcinoma	1240162	0.851861	0.855123	0.918427	0.90029	0.923777	0.867271	0.930983	0.749288	0.210049	0.057405	0.0750724	0.00869909	0.00824357	0.00912461	0.0214893	0.347697	0.301983	0.895524	0.853037		7	55107196	76601586	1	3
	BICR22	Upper Aerodigestive Tract	Tongue Squamous Carcinoma (Lymph Node Metastasis)	1240121	0.866444	0.741265	0.94488	0.918383	0.908304	0.889311	0.939184	0.864274	0.160622	0.0394089	0.0758531	0.00481232	0.00746471	0.00791204	0.012979	0.914689	0.734398	0.901784	0.816905		7	43259	110511166	1	2
	OSC-19	Upper Aerodigestive Tract	Tongue Squamous Cell Carcinoma	1298362	0.854203	0.860785	0.935732	0.933357	0.899703	0.892177	0.943178	0.87598	0.214905	0.0696074	0.0758776	0.00871935	0.0128909	0.0112473	0.0164076	0.749083	0.668526	0.894058	0.820244		7	62111560	78820336	1	5
	OSC-20	Upper Aerodigestive Tract	Tongue Squamous Cell Carcinoma	1240196	0.853785	0.867691	0.949324	0.907901	0.899042	0.849975	0.97181	0.858559	0.0744183	0.0604033	0.0670029	0.0162712	0.00498008	0.0100637	0.0129733	0.479434	0.392583	0.916853	0.809088		7	61987174	142474939	0	2
	5637	Urinary Tract	Carcinoma	687452	0.834481	0.853056	0.922051	0.922974	0.891366	0.877526	0.935481	0.847625	0.171426	0.0662779	0.0539924	0.00733895	0.00943865	0.0121769	0.0381562	0.842217	0.746891	0.86185	0.840919		7	43259	159127005	2	4
	639-V	Urinary Tract	Carcinoma	906798	0.87285	0.854458	0.920085	0.953055	0.903606	0.878974	0.937526	0.623096	0.12643	0.0792735	0.0829024	0	0.00296209	0.00194529	0.0160828	0.452357	0.397612	0.944172	0.818193		7	63627981	75146872	0	1
	647-V	Urinary Tract	Carcinoma	906797	0.839028	0.860627	0.885472	0.928471	0.910687	0.84897	0.937013	0.852531	0.113985	0.0595451	0.071126	0.00540789	0	0.00809061	0.0219005	0.604156	0.398615	0.904326	0.792032		7	69879914	90661545	1	2
	BFTC-905	Urinary Tract	Carcinoma	910926	0.848945	0.881545	0.921783	0.913875	0.888298	0.8444	0.923764	0.849981	0.0521617	0.0727447	0.0821419	0.0102488	0.00386245	0.0113276	0.00711411	0.346984	0.297138	0.892854	0.778701		7	33954390	85810608	1	3
	DSH1	Urinary Tract	Carcinoma	753552	0.844398	0.889631	0.926749	0.926174	0.854312	0.634095	0.938295	0.673966	0.174234	0.071642	0.0689677	0.00943973	0.00764025	0.0139779	0.00743733	0.10878	0.169893	0.913805	0.833125		7	66726274	98769951	2	4
	HT-1197	Urinary Tract	Carcinoma	907065	0.856656	0.858264	0.887499	0.889337	0.90083	0.853542	0.92875	0.753243	0.0399003	0.0656195	0.0796778	0.00981502	0.00732303	0.00973279	0.000988957	0.270896	0.241228	0.795764	0.759651		7	65106805	103391874	1	3
	HT-1376	Urinary Tract	Carcinoma	907066	0.832933	0.850009	0.900686	0.919677	0.880588	0.845963	0.927543	0.581518	0.0686501	0.0711012	0.0608483	0.010038	0.00976106	0.00835747	0.0181999	0.346377	0.340659	0.91487	0.836989		7	57438577	76275627	2	5
	J82	Urinary Tract	Carcinoma	753566	0.871555	0.872387	0.905139	0.953257	0.902305	0.866941	0.952637	0.693601	0.21619	0.0804373	0.0730273	0.00387212	0.0241047	0.0285052	0.0456867	0.116746	0.289208	0.890936	0.829537		7	49641177	79009739	1	3
	KU-19-19	Urinary Tract	Carcinoma	907312	0.863494	0.883959	0.908424	0.901213	0.90694	0.702402	0.932691	0.689399	0.0475583	0.0659	0.0882657	0	0	0.00830676	0.0284852	0.675676	0.627732	0.903234	0.791335		7	68352718	103884332	1	3
	LB831-BLC	Urinary Tract	Carcinoma	753584	0.824321	0.61729	0.910636	0.775102	0.892469	0.853362	0.947285	0.852766	0.126579	0.0687667	0.0672668	0	0.0309392	0.0165175	0.0114562	0.393463	0.397783	0.887323	0.815185		7	49593583	159127005	1	4
	RT-112	Urinary Tract	Carcinoma	909704	0.855154	0.892676	0.912709	0.93543	0.900598	0.846741	0.957425	0.834457	0.0948357	0.0670752	0.0758889	0.00490533	0.0124732	0.00808652	0.00959894	0.292929	0.316498	0.918072	0.778842		7	9233987	126548493	1	2
	RT4	Urinary Tract	Carcinoma	687455	0.869995	0.88195	0.915797	0.913346	0.894313	0.870331	0.952957	0.860248	0.188986	0.0880544	0.0663921	0.0101147	0.00694444	0.0162478	0.0234095	0.792401	0.75	0.913906	0.840916		7	42763752	118447913	2	4
	SW1710	Urinary Tract	Carcinoma	909749	0.855741	0.863073	0.903238	0.888298	0.903491	0.85315	0.921648	0.850241	0.249965	0.0545076	0.0773373	0.00311615	0.00391513	0.0123874	0.039797	0.474104	0.478042	0.902437	0.821885		7	22057483	110342319	2	5
	SW780	Urinary Tract	Carcinoma	687457	0.832676	0.753769	0.922265	0.899429	0.875528	0.854411	0.928162	0.583101	0.0538556	0.09538	0.0717641	0.000474699	0.00469729	0.0123638	0.0198385	0.315666	0.30179	0.858258	0.772221		7	47210140	78688292	2	4
	T-24	Urinary Tract	Carcinoma	724812	0.855685	0.872645	0.917814	0.922455	0.870502	0.859426	0.918526	0.871958	0.176685	0.0861779	0.0703367	0.00335912	0.000643619	0.0117575	0.0321179	0.272839	0.353411	0.915682	0.82717		7	22378423	132446483	1	3
	TCCSUP	Urinary Tract	Carcinoma	687459	0.822661	0.845349	0.925783	0.871511	0.889706	0.850529	0.931327	0.765817	0.151165	0.0556457	0.0679112	0.00512129	0.0070576	0.00838954	0.0274421	0.34674	0.321118	0.869794	0.765202		7	32269207	76934550	2	4
	UM-UC-3	Urinary Tract	Carcinoma	724838	0.83434	0.876744	0.903866	0.928274	0.898543	0.76589	0.933524	0.854131	0.457254	0.184675	0.210428	0.127389	0.539805	0.50781	0.530084	0.644295	0.617045	0.876418	0.806204		7	69771308	82384560	1	4
	VM-CUB-1	Urinary Tract	Carcinoma	909780	0.859479	0.880771	0.905417	0.926507	0.907819	0.871451	0.913147	0.856922	0.0848603	0.0582735	0.0736251	0.00221332	0.0162774	0.0229568	0.0720604	0.729029	0.670476	0.913171	0.815452		7	61076035	78710734	0	2
	SCABER	Urinary Tract	Squamous Cell Carcinoma	1299051	0.846445	0.868235	0.920255	0.922975	0.896195	0.848794	0.935216	0.87262	0.12421	0.0750423	0.0867879	0	0.00564297	0.00991244	0.0130492	0.19349	0.234721	0.923108	0.835127		7	63455699	159127005	1	3
	CAL-39	Vulva	Carcinoma	924107	0.882428	0.863215	0.918169	0.932078	0.910839	0.911561	0.945719	0.87892	0.0708583	0.0546108	0.0599143	0.00451935	0.000994629	0.00802246	0.0162928	0.418593	0.471393	0.924256	0.869176		7	54413782	85698242	1	2
	SW954	Vulva	Carcinoma	924247	0.869494	0.859529	0.919636	0.930684	0.898752	0.897871	0.965074	0.885636	0.197735	0.0691668	0.083501	0.0166937	0.00981937	0.0148504	0.0206375	0.67629	0.431755	0.920744	0.808506		7	25343233	76430925	1	2
	SW962	Vulva	Carcinoma	909758	0.859794	0.883451	0.951917	0.925689	0.915965	0.902969	0.982531	0.889531	0.133274	0.0509466	0.0593706	0.00794576	0.00885307	0.00684292	0.0501762	0.517932	0.519769	0.939599	0.830066		7	64840402	159127005	1	3

## Sheet: B. NSUN1
	Dataset S1B: Methylation and Copy Number (CNV) data of COSMIC cell lines proyect dataset for the NSUN1 gene. Methylation data (blue header) includes all CpG sites interrogated with the HumanMethylation450 beadarray (green=unmethylated; red=methylated), incluiding the annotation of the CpGs in terms of chromosome (CHR), location (MAPINFO), affected gene (USCS REFGENE NAME), location within the gen…
					Methylation													Copy Number
			TargetID		cg05233050	cg06237647	cg17096807	cg00506612	cg25626318	cg16579101	cg03920169	cg06868393	cg22225892	cg17975492	cg00383178	cg12806521		CHR	Start	End	minorCN	totalCN
			CHR		12
			MAPINFO		6666232	6666539	6667374	6673264	6676809	6677158	6677409	6677610	6677625	6677651	6677670	6677729
			UCSC REFGENE NAME		NSUN1
			UCSC REFGENE GROUP		Body					5'UTR		TSS200				TSS1500
			RELATION TO UCSC CPG ISLAND		S_Shore		S_Shelf	N_Shelf	N_Shore	Island
			UCSC CPG ISLANDS NAME		chr12:6664425-6665336			chr12:6676999-6677755
	Cell Line	Tissue	Type	CosmicID
	SW13	Adrenal Gland	Adrenal Cortical Carcinoma	909744	0.855131	0.942773	0.833933	0.96209	0.050693	0.0593281	0.00622863	0.0246644	0.0620718	0.024778	0.0296814	0.143327		12	150443	31265058	1	3
	ACN	Autonomic Ganglia	Neuroblastoma	906803	0.447831	0.881343	0.173744	0.889547	0.0742495	0.1183	0.0194325	0.0310049	0.0572478	0.0292987	0.0728605	0.179508		12	150443	9630557	1	3
	BE2-M17	Autonomic Ganglia	Neuroblastoma	753616	0.849702	0.941097	0.686438	0.932803	0.0940611	0.0961336	0	0.0186953	0.0692609	0.039552	0.037114	0.133337		12	150443	133778190	1	2
	CHP-126	Autonomic Ganglia	Neuroblastoma	910567	0.893141	0.94113	0.843246	0.933519	0.15677	0.121761	0.00746012	0.0305048	0.152351	0.0460901	0.0491928	0.367249		12	150443	52930262	1	2
	CHP-134	Autonomic Ganglia	Neuroblastoma	910941	0.451277	0.925153	0.871529	0.928804	0.0720845	0.111005	0.00204572	0.0337807	0.0766725	0.0321169	0.0348486	0.154937		12	150443	9630557	1	2
	CHP-212	Autonomic Ganglia	Neuroblastoma	906820	0.848863	0.943156	0.291076	0.951911	0.0754836	0.121294	0.0137201	0.0201529	0.0630155	0.0358059	0.0418956	0.269566		12	150443	33000002	1	2
	GI-ME-N	Autonomic Ganglia	Neuroblastoma	906872	0.878096	0.931016	0.29323	0.905392	0.217538	0.136961	0.0224719	0.0430767	0.0609027	0.0368994	0.0650234	0.205139		12	1597713	90326009	2	4
	GOTO	Autonomic Ganglia	Neuroblastoma	906875	0.80843	0.901385	0.68789	0.899517	0.0989825	0.102965	0.0151654	0.0281659	0.139272	0.0339486	0.0325344	0.198507		12	150443	77095393	1	2
	IMR-5	Autonomic Ganglia	Neuroblastoma	907170	0.819731	0.935152	0.580929	0.92207	0.0903399	0.0917119	0.0135024	0.0133578	0.0723042	0.0442974	0.0391585	0.181213		12	150443	30424973	1	2
	KELLY	Autonomic Ganglia	Neuroblastoma	753618	0.819246	0.895233	0.543745	0.90496	0.0737602	0.0894901	0.00425236	0.0174337	0.0542475	0.0294485	0.0457289	0.13272		12	150443	133778190	0	2
	KP-N-RT-BM-1	Autonomic Ganglia	Neuroblastoma	924189	0.882269	0.921221	0.830169	0.93052	0.0719901	0.0842857	0.0046492	0.010576	0.0522268	0.0134832	0.0291995	0.146338		12	150443	9049198	1	2
	KP-N-YN	Autonomic Ganglia	Neuroblastoma	907314	0.749188	0.872759	0.652427	0.912894	0.128641	0.108304	0.00829493	0.0214236	0.0556536	0.03417	0.0459844	0.266845		12	150443	9630557	1	2
	KP-N-YS	Autonomic Ganglia	Neuroblastoma	946363	0.890637	0.912813	0.835311	0.942856	0.308258	0.115006	0.0155298	0.0226005	0.0839245	0.0432959	0.0461705	0.144056		12	150443	33299791	1	2
	LAN-6	Autonomic Ganglia	Neuroblastoma	949170	0.867797	0.919395	0.438261	0.930101	0.0715479	0.102175	0.00409019	0.0137924	0.109165	0.0498355	0.0555294	0.122099		12	150443	30270589	1	2
	MC-IXC	Autonomic Ganglia	Neuroblastoma	908118	0.695515	0.932706	0.410431	0.935631	0.0802996	0.0848876	0.00877701	0.0249429	0.0619222	0.0400714	0.0413854	0.193753		12	150443	9630557	1	2
	MHH-NB-11	Autonomic Ganglia	Neuroblastoma	908135	0.86028	0.924932	0.78439	0.959815	0.089803	0.111987	0.02207	0.0153648	0.0602193	0.0251148	0.0438377	0.176043		12	150443	9630557	1	2
	NB1	Autonomic Ganglia	Neuroblastoma	949179	0.772633	0.902594	0.477303	0.94378	0.109766	0.140164	0.0157379	0.028588	0.0563652	0.0242038	0.0483694	0.166613		12	150443	9630557	1	2
	NB10	Autonomic Ganglia	Neuroblastoma	949171	0.820804	0.932942	0.456113	0.873208	0.0712969	0.0857911	0.00343458	0.0297593	0.0692635	0.0320529	0.0306722	0.146009		12	150443	28234023	1	3
	NB12	Autonomic Ganglia	Neuroblastoma	949172	0.883342	0.901181	0.573482	0.895766	0.0569395	0.134341	0.0228753	0.0347028	0.0640266	0.0193891	0.0386751	0.167947		12	150443	73065869	2	4
	NB13	Autonomic Ganglia	Neuroblastoma	949177	0.859205	0.883562	0.794353	0.931882	0.0944155	0.102377	0.0174561	0.0240974	0.0828399	0.0419403	0.0564005	0.183868		12	150443	32288538	2	4
	NB14	Autonomic Ganglia	Neuroblastoma	949178	0.887351	0.922895	0.782526	0.909858	0.0826681	0.122347	0.00759351	0.0237735	0.094115	0.0516866	0.0532917	0.146755		12	150443	40089903	1	2
	NB17	Autonomic Ganglia	Neuroblastoma	949175	0.835094	0.904083	0.51032	0.935177	0.0922596	0.157701	0.0274174	0.0311566	0.0864404	0.0344423	0.0506782	0.161318		12	150443	9630557	2	4
	NB5	Autonomic Ganglia	Neuroblastoma	949176	0.852682	0.931954	0.766023	0.9195	0.0975572	0.154136	0.0137824	0.0300944	0.128596	0.0521879	0.0473329	0.198172		12	150443	10513579	1	2
	NB6	Autonomic Ganglia	Neuroblastoma	949173	0.793611	0.919698	0.600417	0.956102	0.0992851	0.0962274	0.00442819	0.0187545	0.0638088	0.0362431	0.0278366	0.1579		12	150443	9630557	1	2
	NB69	Autonomic Ganglia	Neuroblastoma	908440	0.860194	0.89722	0.619072	0.923406	0.0982277	0.0960838	0.0108029	0.01892	0.0660868	0.0303201	0.0431918	0.175595		12	150443	9630557	2	5
	NB7	Autonomic Ganglia	Neuroblastoma	949174	0.816665	0.878776	0.165376	0.909538	0.069225	0.106602	0.0206964	0.0326365	0.101295	0.0465821	0.0448546	0.170103		12	150443	9630557	1	3
	NBSUSSR	Autonomic Ganglia	Neuroblastoma	925342	0.28831	0.92653	0.647599	0.882609	0.088876	0.0930321	0.0106204	0.0331943	0.0610797	0.0255583	0.0490398	0.267233		12	150443	20986724	1	3
	NH-12	Autonomic Ganglia	Neuroblastoma	908447	0.843975	0.914348	0.588956	0.899951	0.152859	0.102143	0.006244	0.0223241	0.0617948	0.0270116	0.0447984	0.211149		12	150443	75191495	1	2
	SIMA	Autonomic Ganglia	Neuroblastoma	753620	0.861527	0.891482	0.682081	0.93814	0.093129	0.0748054	0.00191821	0.0157184	0.045296	0.0224024	0.0378462	0.223512		12	150443	19692804	2	4
	SK-N-AS	Autonomic Ganglia	Neuroblastoma	724828	0.851465	0.884245	0.35204	0.918219	0.0768417	0.110716	0.0068626	0.011517	0.123522	0.0443669	0.0477742	0.148947		12	150443	112016367	1	2
	SK-N-DZ	Autonomic Ganglia	Neuroblastoma	688086	0.859095	0.919901	0.763442	0.948397	0.0947587	0.107546	0.0136095	0.0282408	0.0783499	0.0357223	0.0546768	0.186101		12	5244294	7783031	2	6
	SK-N-FI	Autonomic Ganglia	Neuroblastoma	688087	0.775399	0.890271	0.488049	0.915664	0.0965391	0.0862813	0.0144764	0.0204409	0.0452195	0.0291626	0.0407562	0.119972		12	150443	9496402	1	3
	SK-N-SH	Autonomic Ganglia	Neuroblastoma	717431	0.866784	0.836103	0.751662	0.93	0.0737221	0.064058	0.00727305	0.01475	0.0508383	0.0257544	0.0366681	0.139507		12	150443	133778190	1	2
	TGW	Autonomic Ganglia	Neuroblastoma	910780	0.768463	0.879203	0.567971	0.918677	0.11318	0.13159	0.00699132	0.0132864	0.0637037	0.0313292	0.0513944	0.16141		12	150443	38628692	2	4
	EGI-1	Biliary Tract	Carcinoma	906853	0.889766	0.947621	0.314704	0.930835	0.0915337	0.127101	0.0108271	0.0329448	0.0676995	0.0289274	0.0300972	0.159511		12	150443	11504091	1	3
	ETK-1	Biliary Tract	Carcinoma	906861	0.892533	0.940384	0.311047	0.961428	0.13101	0.0918818	0.00783566	0.021488	0.0799135	0.0283169	0.0453838	0.16371		12	150443	9630557	1	3
	HUCCT1	Biliary Tract	Carcinoma	907069	0.830115	0.925309	0.491627	0.932289	0.233939	0.0952999	0.0168433	0.0212659	0.0728799	0.0406901	0.0457344	0.137918		12	5678735	10624262	1	4
	TGBC1TKB	Biliary Tract	Carcinoma	909769	0.892566	0.921827	0.430524	0.917341	0.0914152	0.0683913	0.00729927	0.0218904	0.0398055	0.0230603	0.0414338	0.178626		12	150443	17355854	1	3
	TGBC24TKB	Biliary Tract	Carcinoma	910695	0.878479	0.923318	0.155177	0.935511	0.107511	0.106672	0.0156661	0.0290163	0.0563306	0.025239	0.0374588	0.149079		12	150443	10037105	1	3
	CAL-29	Bladder	Urinary Bladder Transitional Cell	1290730	0.872723	0.91212	0.89744	0.9505	0.101861	0.107558	0.00756694	0.027972	0.0549609	0.0332686	0.051287	0.14698		12	150443	22221159	2	4
	KARPAS-1106P	Blood	B Cell Lymphoma	1327773	0.507614	0.920763	0.15906	0.769176	0.116425	0.106735	0.0111606	0.0319019	0.0622974	0.0368157	0.0501524	0.174067		12	150443	33586881	1	2
	RCH-ACV	Blood	B Cell Precursor Leukemia	1330994	0.380674	0.915699	0.0721761	0.957304	0.110075	0.14115	0.0057329	0.0238072	0.0513686	0.0401507	0.0526752	0.162317		12	150443	9630557	1	2
	EJM	Blood	Multiple Myeloma	1297447	0.837407	0.917661	0.14873	0.907032	0.091341	0.0883694	0.0143264	0.0218267	0.0470862	0.0344705	0.0530715	0.183257		12	2258024	9630557	0	2
	MOLP-8	Blood	Multiple Myeloma	1330950	0.906532	0.891359	0.684676	0.878691	0.0927395	0.104443	0.0127507	0.033844	0.0657858	0.0369344	0.0376859	0.223291		12	150443	27401347	2	3
	ALL-SIL	Blood	T Cell Leukemia	1295740	0.860814	0.939193	0.380125	0.934183	0.121183	0.141924	0.0111226	0.0361316	0.0564794	0.0411725	0.0669069	0.5438		12	150443	16839774	1	2
	CAL-78	Bone	Chondrosarcoma	1290765	0.811717	0.910671	0.0717752	0.897605	0.137023	0.120285	0.00816001	0.0277373	0.0604026	0.0307451	0.0430751	0.175476		12	2472155	9630557	0	4
	H-EMC-SS	Bone	Chondrosarcoma	907290	0.862052	0.953025	0.868801	0.959476	0.144478	0.137986	0.00571498	0.0171959	0.112889	0.0540965	0.0514042	0.163644		12	150443	33066236	1	2
	U-CH2	Bone	Chordoma	1503373	0.616472	0.898694	0.048956	0.794884	0.151285	0.072831	0.0020177	0.0060649	0.0481209	0.0223205	0.0344615	0.0964045		12	150443	10819146	1	3
	TC-71	Bone	Ewing'S Sarcoma	1240221	0.344351	0.752074	0.310149	0.924155	0.0775646	0.101057	0.0145915	0.0261845	0.0755347	0.0294721	0.0391235	0.163968		12	150443	10189161	0	2
	CADO-ES1	Bone	Ewings Sarcoma-Peripheral Primitive Neuroectodermal Tumour	753539	0.675783	0.908392	0.598417	0.914721	0.112521	0.116433	0.0225795	0.0184961	0.0728807	0.0334837	0.0679731	0.17011		12	150443	27529219	1	2
	ES1	Bone	Ewings Sarcoma-Peripheral Primitive Neuroectodermal Tumour	949158	0.413251	0.900098	0.627005	0.925894	0.0552873	0.0562733	0.00643117	0.01326	0.0500512	0.0135714	0.0393013	0.136106		12	150443	9630557	1	2
	ES3	Bone	Ewings Sarcoma-Peripheral Primitive Neuroectodermal Tumour	684055	0.662644	0.9334	0.25887	0.937606	0.103368	0.0664293	0.00678574	0.0136505	0.0537355	0.0225213	0.04361	0.128291		12	150443	110872676	1	3
	ES4	Bone	Ewings Sarcoma-Peripheral Primitive Neuroectodermal Tumour	949156	0.872675	0.939167	0.60256	0.909301	0.0695317	0.113889	0.0120776	0.0149272	0.050484	0.0206488	0.0404217	0.163477		12	150443	60490340	1	2
	ES5	Bone	Ewings Sarcoma-Peripheral Primitive Neuroectodermal Tumour	684057	0.739229	0.895661	0.486518	0.942832	0.0701177	0.0713957	0.0144272	0.013549	0.0586137	0.0225125	0.0435564	0.136837		12	150443	9630557	2	4
	ES7	Bone	Ewings Sarcoma-Peripheral Primitive Neuroectodermal Tumour	684059	0.470991	0.775006	0.206684	0.901862	0.0741513	0.0638223	0.0108423	0.0325414	0.0632567	0.0209156	0.0410819	0.15154		12	150443	22047291	1	3
	ES8	Bone	Ewings Sarcoma-Peripheral Primitive Neuroectodermal Tumour	949155	0.634076	0.852119	0.339879	0.862255	0.0771436	0.0716029	0.0136149	0.0220734	0.0619176	0.0252714	0.0439002	0.151524		12	150443	19680946	1	3
	EW-1	Bone	Ewings Sarcoma-Peripheral Primitive Neuroectodermal Tumour	949163	0.353689	0.779553	0.539828	0.910823	0.0742724	0.0723569	0.0106621	0.0182592	0.060805	0.0202135	0.0358308	0.146368		12	150443	9630557	1	2
	EW-11	Bone	Ewings Sarcoma-Peripheral Primitive Neuroectodermal Tumour	684062	0.526128	0.813746	0.204801	0.922848	0.0756072	0.0867115	0.0127132	0.0212836	0.0578278	0.019894	0.0374287	0.189882		12	150443	34363279	2	4
	EW-12	Bone	Ewings Sarcoma-Peripheral Primitive Neuroectodermal Tumour	949162	0.33634	0.71907	0.303457	0.92607	0.0757886	0.0857252	0.00721105	0.0224145	0.059038	0.0208236	0.0406463	0.124958		12	150443	100358000	1	3
	EW-13	Bone	Ewings Sarcoma-Peripheral Primitive Neuroectodermal Tumour	949166	0.56967	0.924214	0.641852	0.951727	0.0816323	0.0996414	0.0146832	0.0298677	0.054036	0.0248633	0.0370117	0.138146		12	150443	16902621	1	2
	EW-16	Bone	Ewings Sarcoma-Peripheral Primitive Neuroectodermal Tumour	949165	0.634119	0.921412	0.739325	0.921544	0.109929	0.0879429	0.0119286	0.0277098	0.0684047	0.0215058	0.0490833	0.159919		12	150443	9630557	1	2
	EW-18	Bone	Ewings Sarcoma-Peripheral Primitive Neuroectodermal Tumour	949164	0.382384	0.744589	0.56305	0.898014	0.0744743	0.0783338	0.0143396	0.0179435	0.0526413	0.0277356	0.0442468	0.120736		12	150443	12454988	1	4
	EW-22	Bone	Ewings Sarcoma-Peripheral Primitive Neuroectodermal Tumour	949167	0.331373	0.471089	0.383769	0.921458	0.0917873	0.0705073	0.00905979	0.0257916	0.0557567	0.0195109	0.041262	0.142971		12	150443	133778190	1	3
	EW-24	Bone	Ewings Sarcoma-Peripheral Primitive Neuroectodermal Tumour	949168	0.580293	0.838393	0.42939	0.933533	0.0779356	0.0695916	0.00842428	0.00756735	0.0563272	0.0183582	0.0419101	0.143496		12	150443	9630557	1	3
	EW-3	Bone	Ewings Sarcoma-Peripheral Primitive Neuroectodermal Tumour	949161	0.749665	0.741595	0.60637	0.947143	0.0854913	0.101343	0.0116434	0.0302442	0.0538807	0.0177915	0.0454696	0.162094		12	4946015	9633871	1	3
	EW-7	Bone	Ewings Sarcoma-Peripheral Primitive Neuroectodermal Tumour	949160	0.852937	0.878972	0.441651	0.913078	0.0837274	0.0676648	0.0148849	0.0291985	0.0441459	0.0206454	0.0397945	0.143295		12	150443	21402310	1	3
	MHH-ES-1	Bone	Ewings Sarcoma-Peripheral Primitive Neuroectodermal Tumour	908134	0.784373	0.907477	0.596657	0.916263	0.096338	0.120651	0.00998485	0.0231128	0.062778	0.0300067	0.0439628	0.173278		12	150443	9630557	2	6
	SK-PN-DW	Bone	Ewings Sarcoma-Peripheral Primitive Neuroectodermal Tumour	909731	0.60706	0.820832	0.170542	0.910377	0.0836083	0.0994437	0	0.0175879	0.0749416	0.0209343	0.0523114	0.142017		12	150443	33425682	1	2
	CAL-72	Bone	Osteosarcoma	906827	0.851818	0.769828	0.141065	0.904987	0.122122	0.0922113	0.0100143	0.0229045	0.0584309	0.0213923	0.0481411	0.179115		12	150443	41155216	1	3
	G-292-CLONE-A141B1	Bone	Osteosarcoma	1290807	0.805515	0.782974	0.172986	0.935743	0.504519	0.11986	0.00369726	0.0239811	0.0980178	0.0359588	0.041009	0.28373		12	6326270	9630557	0	3
	HOS	Bone	Osteosarcoma	907060	0.804102	0.914514	0.347115	0.890962	0.0695836	0.0982406	0.00346226	0.0285545	0.0627121	0.024801	0.0478153	0.123755		12	6277331	9633871	0	2
	HUO-3N1	Bone	Osteosarcoma	909977	0.816352	0.68056	0.164398	0.879652	0.0536682	0.0886894	0.0164536	0.0293311	0.0549167	0.0177743	0.0350972	0.145397		12	150443	26595081	1	3
	HUO9	Bone	Osteosarcoma	907072	0.845683	0.88503	0.907828	0.906531	0.0828643	0.0329176	0	0.0199422	0.0602022	0.016362	0.0434068	0.143368		12	150443	9633871	0	4
	MG-63	Bone	Osteosarcoma	908131	0.880937	0.958678	0.730665	0.893396	0.0731239	0.114714	0.0125739	0.0254671	0.0584709	0.0243	0.0403311	0.139966		12	6326270	8047375	0	3
	NOS-1	Bone	Osteosarcoma	925345	0.578758	0.838748	0.519546	0.679471	0.0676989	0.0472593	0.0120411	0.0283366	0.0572099	0.0248952	0.0494635	0.191101		12	1610964	11663887	1	3
	NY	Bone	Osteosarcoma	910849	0.828728	0.893258	0.113821	0.95515	0.0721121	0.0478228	0.0118203	0.0205113	0.0655042	0.0164201	0.0320513	0.306727		12	4198607	6757401	0	2
	SAOS-2	Bone	Osteosarcoma	909707	0.841144	0.906705	0.818889	0.913692	0.105146	0.0697057	0.0179279	0.0289175	0.0558341	0.0182788	0.0424391	0.182031		12	5015539	9630557	0	2
	U-2-OS	Bone	Osteosarcoma	909776	0.759885	0.816426	0.394566	0.882235	0.133992	0.110596	0.0546665	0.138907	0.139871	0.10657	0.0883436	0.327136		12	5983897	15812004	2	5
	SJSA-1	Bone	Other	909717	0.87053	0.920155	0.250202	0.930179	0.108958	0.108097	0.0103235	0.0234061	0.0646075	0.0217054	0.044967	0.140217		12	150443	9630557	1	2
	ES6	Bone	Sarcoma	949157	0.677613	0.89298	0.705821	0.935622	0.185809	0.0812446	0.00739967	0.0148677	0.0514533	0.0194806	0.0451308	0.147888		12	150443	52670661	2	5
	SK-ES-1	Bone	Sarcoma (Anaplastic Osteosarcoma Or Ewing'S Sarcoma)	684072	0.469476	0.893925	0.356389	0.922424	0.0677948	0.076391	0.00720288	0.0149294	0.0873523	0.0168393	0.0410106	0.120994		12	150443	133778190	1	3
	HCC1428	Breast	Adenocarcinoma	1290905	0.897379	0.92112	0.698724	0.945519	0.156398	0.0526911	0.00943902	0.0193242	0.0480469	0.0364018	0.0432328	0.350148		12	4320185	9630557	2	4
	EFM-192A	Breast	Breast Carcinoma	1290798	0.875759	0.926218	0.905828	0.958161	0.385468	0.0728531	0.00610144	0.013908	0.0762189	0.0167308	0.0242972	0.22867		12	150443	23332054	0	2
	HDQ-P1	Breast	Breast Carcinoma	1290922	0.890165	0.939784	0.830667	0.931987	0.0764838	0.0425659	0.00770182	0.0145849	0.0709401	0.0293305	0.0407662	0.131682		12	150443	8307968	2	5
	YMB-1-E	Breast	Breast Carcinoma	1303911	0.818675	0.898762	0.334061	0.872694	0.0734994	0.0746607	0.0148418	0.00846077	0.061339	0.0361705	0.041472	0.126959		12	5925054	9633871	2	5
	AU565	Breast	Carcinoma	910704	0.686955	0.869635	0.104239	0.877494	0.0612788	0.048812	0.0062	0.0126105	0.0936336	0.030449	0.0374198	0.154672		12	150443	9630557	2	4
	BT-20	Breast	Carcinoma	906801	0.883535	0.936042	0.595587	0.948199	0.0644205	0.0629845	0	0.00818568	0.0579391	0.0260636	0.0447522	0.117436		12	150443	9101620	1	3
	CAL-120	Breast	Carcinoma	906826	0.870346	0.912394	0.815693	0.931115	0.13402	0.0541291	0	0.00165411	0.075437	0.0247409	0.0371577	0.245373		12	150443	22985385	2	5
	CAL-148	Breast	Carcinoma	924106	0.90499	0.933779	0.855744	0.923851	0.0829436	0.0772946	0.0033241	0.00848341	0.0557947	0.0405609	0.038257	0.257001		12	150443	32915201	1	2
	CAL-51	Breast	Carcinoma	910927	0.865515	0.922441	0.862714	0.948529	0.105774	0.0585418	0.00244689	0.0124182	0.0779065	0.0311096	0.0371492	0.126793		12	150443	133778190	1	2
	CAL-85-1	Breast	Carcinoma	910852	0.877106	0.754778	0.322066	0.936226	0.0730446	0.066488	0.00735294	0.0132323	0.0549245	0.0252679	0.0341993	0.137431		12	875355	7994788	0	3
	CAMA-1	Breast	Carcinoma	946382	0.89292	0.948704	0.702931	0.885725	0.0453821	0.0912321	0.00363817	0.013352	0.0696995	0.0228237	0.0367213	0.153626		12	150443	27475721	0	1
	COLO-824	Breast	Carcinoma	906812	0.838311	0.890684	0.901166	0.8919	0.0824783	0.0704778	0.00634766	0.0220292	0.132729	0.0396241	0.0417444	0.138141		12	1868560	9630557	0	3
	DU-4475	Breast	Carcinoma	906844	0.811399	0.914021	0.92958	0.948552	0.06938	0.0760349	0.00213003	0.0147187	0.0437772	0.0149082	0.0458703	0.15544		12	150443	110597436	1	3
	EFM-19	Breast	Carcinoma	906851	0.892408	0.944211	0.91493	0.949138	0.311112	0.0727655	0.018666	0.0456914	0.123443	0.0268186	0.0506533	0.261699		12	150443	28190652	1	3
	EVSA-T	Breast	Carcinoma	906862	0.789528	0.913918	0.48487	0.923347	0.0636352	0.0524762	0.00493469	0.0206615	0.0653602	0.0291926	0.0385758	0.152188		12	150443	99276013	1	3
	HCC1143	Breast	Carcinoma	749710	0.89063	0.92235	0.673576	0.925312	0.0806223	0.0963591	0.0179698	0.0225247	0.0612633	0.023962	0.0510474	0.161224		12	150443	9630557	0	3
	HCC1187	Breast	Carcinoma	749711	0.786383	0.912384	0.733214	0.892856	0.0872901	0.0590409	0.0048247	0.023393	0.12144	0.0433479	0.0498496	0.139353		12	150443	11878446	0	3
	HCC1395	Breast	Carcinoma	749712	0.861871	0.915364	0.558092	0.910986	0.0792982	0.0525847	0.000638395	0.0227098	0.0530932	0.0234201	0.0374943	0.128206		12	875355	7088059	0	3
	HCC1419	Breast	Carcinoma	907045	0.847692	0.882747	0.605372	0.918158	0.107469	0.119723	0.0107744	0.0192374	0.0579383	0.0287128	0.0399136	0.305962		12	5881403	29025627	2	4
	HCC1569	Breast	Carcinoma	907046	0.862141	0.962199	0.82889	0.936024	0.0663848	0.0781991	0.00900248	0.0264046	0.0696539	0.0317582	0.0606693	0.123844		12	150443	133778190	1	3
	HCC1599	Breast	Carcinoma	749713	0.847816	0.915706	0.619785	0.956947	0.0649047	0.0641859	0.00303988	0.0135218	0.0697068	0.0281064	0.0453741	0.124595		12	6084191	8584673	1	2
	HCC1806	Breast	Carcinoma	907047	0.890723	0.94492	0.742528	0.959803	0.119941	0.0957017	0.0145484	0.0380611	0.139726	0.0550089	0.0535788	0.178432		12	976846	8393829	1	2
	HCC1937	Breast	Carcinoma	749714	0.861111	0.886909	0.56506	0.917128	0.227179	0.109712	0.00338495	0.0100239	0.0667627	0.0334324	0.0586626	0.200986		12	2909145	9630557	1	5
	HCC1954	Breast	Carcinoma	749709	0.859148	0.893765	0.196188	0.936546	0.118456	0.0629795	0.00320388	0.0307971	0.114426	0.0363005	0.0483401	0.144952		12	150443	9179822	2	5
	HCC2157	Breast	Carcinoma	749715	0.885378	0.9174	0.81028	0.960469	0.0603147	0.0494787	0.00327701	0.017177	0.0597768	0.025809	0.0359114	0.160214		12	150443	11877958	1	2
	HCC2218	Breast	Carcinoma	749716	0.897267	0.92664	0.717061	0.94793	0.0655954	0.073044	0.00902799	0.0113837	0.102793	0.0429554	0.0610542	0.295468		12	150443	99895336	2	4
	HCC70	Breast	Carcinoma	907048	0.866914	0.927001	0.83389	0.924663	0.0598991	0.0801441	0.0109802	0.0243363	0.0981748	0.0157031	0.0470956	0.16034		12	582757	34854499	1	4
	HS-578-T	Breast	Carcinoma	905957	0.830281	0.93632	0.557464	0.910139	0.0895385	0.116293	0.00477147	0.0159486	0.0674004	0.0301363	0.0442334	0.159294		12	150443	100857887	0	2
	MCF7	Breast	Carcinoma	905946	0.865046	0.934822	0.547101	0.971534	0.0573072	0.0702427	0.00214823	0.0106882	0.0346621	0.0164007	0.0405695	0.16026		12	150443	10024007	1	3
	MDA-MB-157	Breast	Carcinoma	925338	0.921808	0.962231	0.810486	0.860424	0.0635793	0.0484678	0.00856416	0.0224173	0.0590745	0.0190164	0.043008	0.135809		12	3121159	9627239	0	2
	MDA-MB-231	Breast	Carcinoma	905960	0.911915	0.95952	0.568557	0.88302	0.0987076	0.0813713	0.0115999	0.00529052	0.0324524	0.0157361	0.0306473	0.107878		12	150443	30244326	1	2
	MDA-MB-361	Breast	Carcinoma	908121	0.831978	0.881283	0.131254	0.908952	0.0887361	0.0708181	0.00517791	0.017415	0.0465962	0.0219182	0.0402933	0.169701		12	150443	9630557	2	4
	MDA-MB-415	Breast	Carcinoma	924240	0.897641	0.949163	0.899883	0.942963	0.0679605	0.0857536	0	0.0253128	0.0650496	0.0191476	0.0320205	0.241762		12	150443	9546467	0	1
	MDA-MB-436	Breast	Carcinoma	1240172	0.784543	0.884119	0.472908	0.914385	0.0705642	0.0772225	0.00899981	0.015625	0.0613902	0.0188555	0.0595704	0.127213		12	869264	11785254	2	5
	MDA-MB-453	Breast	Carcinoma	908122	0.895871	0.951436	0.390817	0.941932	0.0541463	0.105249	0.00995025	0.0145455	0.0412882	0.0216105	0.0276297	0.373891		12	6671133	6975506	0	2
	MDA-MB-468	Breast	Carcinoma	908123	0.909615	0.937805	0.889038	0.959302	0.0745124	0.110184	0.0074813	0.0122778	0.054975	0.0254958	0.0298077	0.166486		12	150443	110204860	0	2
	MFM-223	Breast	Carcinoma	910948	0.882212	0.949453	0.932405	0.938802	0.0764439	0.110239	0.00668543	0.0166069	0.0968759	0.0309689	0.0376483	0.284335		12	4977980	7114196	1	2
	MRK-NU-1	Breast	Carcinoma	908151	0.829828	0.932695	0.82627	0.947469	0.0744492	0.097956	0.00537372	0.0377817	0.0851419	0.0329252	0.0539045	0.163101		12	150443	12774083	1	4
	OCUB-M	Breast	Carcinoma	909256	0.830271	0.846171	0.664266	0.901974	0.0750202	0.0544167	0.00348981	0.015345	0.0514417	0.0308822	0.0335029	0.139812		12	6339129	9381844	2	5
	UACC-893	Breast	Carcinoma	909778	0.859779	0.941292	0.833283	0.926308	0.108865	0.0888176	0.000978953	0.0169046	0.101748	0.0545048	0.0496145	0.143119		12	2486711	15456242	1	3
	ZR-75-30	Breast	Carcinoma	909907	0.870075	0.936988	0.794273	0.915793	0.148871	0.0733151	0.0030802	0.0142839	0.150456	0.0423962	0.0547735	0.371265		12	150443	133778190	2	4
	BT-474	Breast	Ductal Carcinoma	946359	0.841028	0.915994	0.743032	1	0.087398	0.110084	0.0119671	0.0202284	0.0497246	0.0232246	0.0397727	0.140612		12	150443	33528841	1	3
	BT-483	Breast	Ductal Carcinoma	949093	0.865063	0.939433	0.720607	0.920289	0.104553	0.0560809	0.00482946	0.0175983	0.0467225	0.0179328	0.0339162	0.317206		12	150443	50420003	2	5
	BT-549	Breast	Ductal Carcinoma	905951	0.878437	0.930676	0.746637	0.981046	0.076956	0.0971852	0.0125914	0.0144033	0.0470933	0.0157504	0.0508872	0.121146		12	875355	9630557	0	3
	HCC38	Breast	Ductal Carcinoma	749717	0.834811	0.911837	0.742653	0.929428	0.112778	0.0949528	0	0.0197794	0.0486423	0.018715	0.0374817	0.141397		12	150443	9630557	1	2
	T47D	Breast	Ductal Carcinoma	905945	0.911902	0.933882	0.629795	0.888821	0.135399	0.0718325	0.000108873	0.00546227	0.0447516	0.0154664	0.024596	0.356983		12	3605913	15237238	0	1
	UACC-812	Breast	Ductal Carcinoma	910910	0.904927	0.936693	0.829129	0.927631	0.189594	0.140907	0.00714104	0.0248071	0.0627997	0.0293535	0.0373717	0.191422		12	150443	9049198	1	3
	MDA-MB-330	Breast	Mixed	1330941	0.828526	0.900187	0.310591	0.885531	0.289015	0.101855	0.0107014	0.0328834	0.0630018	0.0397911	0.0410912	0.397991		12	150443	46387101	2	4
	HCC1500	Breast	Primary Ductal Carcinoma	1303900	0.873722	0.91546	0.6855	0.944172	0.0790535	0.0665705	0	0.0229268	0.0644122	0.0267576	0.0352261	0.152065		12	150443	14197561	1	2
	HCC202	Breast	Primary Ductal Carcinoma	1290906	0.88277	0.945771	0.605627	0.946154	0.111063	0.066112	0.000938715	0.0219723	0.0431245	0.0215321	0.0383927	0.328542		12	875355	9626772	0	2
	CS1	Cartilage	Cartilage	1290795	0.864383	0.919423	0.124025	0.941271	0.0913061	0.115504	0.0130488	0.0216093	0.0710414	0.0299934	0.0536663	0.322418		12	150443	31278031	1	3
	D-423MG	Central Nervous System	Astrocytoma	946372	0.634398	0.537262	0.31108	0.94243	0.075683	0.0784848	0.0151165	0.0178423	0.0582838	0.0203289	0.0379344	0.163979		12	150443	11511579	0	4
	LN-18	Central Nervous System	Astrocytoma	1240168	0.859943	0.913487	0.330853	0.91863	0.0974097	0.11341	0.0097181	0.0163275	0.0513455	0.026986	0.0397213	0.172198		12	4592341	58534768	1	2
	SF295	Central Nervous System	Astrocytoma	905985	0.852276	0.354231	0.0621914	0.938787	0.0697444	0.102022	0.00603087	0.0144527	0.0568841	0.0154109	0.0563872	0.132363		12	150443	9630557	1	3
	T98G	Central Nervous System	Astrocytoma	687586	0.870238	0.914557	0.15997	0.920363	0.110668	0.143911	0.00657549	0.017776	0.052472	0.0298891	0.0394879	0.1694		12	150443	23937856	1	3
	U251	Central Nervous System	Astrocytoma	905983	0.87753	0.867039	0.303191	0.924753	0.0791032	0.0976762	0.000791687	0.00315548	0.0309879	0.0173984	0.0304345	0.149607		12	150443	6918794	1	2
	LN-229	Central Nervous System	Glioblastoma	1240169	0.859639	0.898024	0.454771	0.942027	0.0782505	0.0902924	0	0.0171055	0.05004	0.022034	0.0443442	0.1477		12	150443	9630557	1	4
	42-MG-BA	Central Nervous System	Glioma	687561	0.817549	0.928055	0.608881	0.948382	0.0870217	0.101747	0	0.0142844	0.0531288	0.0176587	0.0338409	0.144691		12	2012746	12019606	0	3
	8-MG-BA	Central Nervous System	Glioma	687562	0.79178	0.88371	0.0945541	0.949802	0.0670024	0.0719616	0	0.0115652	0.0443456	0.0375097	0.0323315	0.140529		12	150443	9630557	0	2
	A172	Central Nervous System	Glioma	687563	0.885271	0.938895	0.446133	0.922146	0.109058	0.150047	0.0143256	0.0242541	0.0665999	0.0342195	0.0479279	0.236034		12	2258024	17100570	0	2
	AM-38	Central Nervous System	Glioma	910933	0.852121	0.91013	0.0730642	0.904159	0.319512	0.125613	0.0123552	0.0288425	0.0848866	0.0465508	0.0602671	0.193881		12	2251312	8966435	2	5
	BECKER	Central Nervous System	Glioma	906746	0.86594	0.759418	0.0761728	0.901588	0.247076	0.0663773	0	0.0133958	0.0570738	0.0221304	0.0438829	0.1417		12	150443	18589360	1	2
	CAS-1	Central Nervous System	Glioma	910943	0.74222	0.554718	0.237677	0.902541	0.304966	0.0710654	0.0111257	0.0114943	0.0645184	0.0201434	0.0484347	0.167972		12	150443	33299791	2	4
	CCF-STTG1	Central Nervous System	Glioma	906823	0.839718	0.726093	0.483255	0.942194	0.132225	0.134543	0.00382781	0.0294398	0.0724541	0.0250836	0.0606034	0.157737		12	150443	67775515	2	4
	D-245MG	Central Nervous System	Glioma	946366	0.912982	0.836269	0.171926	0.962026	0.0985955	0.131102	0.0127123	0.0462833	0.145591	0.0647589	0.0575688	0.219508		12	150443	9521487	1	3
	D-247MG	Central Nervous System	Glioma	946367	0.812505	0.474074	0.242558	0.909807	0.102819	0.0849341	0.00838277	0.0148926	0.0571078	0.0233318	0.0417398	0.150676		12	150443	33482604	1	3
	D-263MG	Central Nervous System	Glioma	946368	0.814037	0.919314	0.264616	0.933505	0.0911203	0.104495	0.0176216	0.0273553	0.0499655	0.0227214	0.0389173	0.146539		12	1094737	40351086	1	3
	D-336MG	Central Nervous System	Glioma	946369	0.735048	0.620847	0.199229	0.896951	0.0952156	0.0811361	0.0116663	0.0232706	0.0818037	0.0275288	0.042215	0.274957		12	150443	14960689	0	2
	D-392MG	Central Nervous System	Glioma	946370	0.730093	0.875808	0.649797	0.949697	0.107258	0.0972788	0.0135069	0.0302878	0.123866	0.0392756	0.0591206	0.163294		12	4596844	31068998	1	2
	D-502MG	Central Nervous System	Glioma	946373	0.84193	0.917492	0.115134	0.954978	0.190047	0.104814	0.0083576	0.0237178	0.115255	0.0363089	0.0460535	0.166198		12	150443	65447037	2	4
	D-542MG	Central Nervous System	Glioma	753549	0.830459	0.79741	0.0981599	0.89428	0.212897	0.0973198	0.0111264	0.0260562	0.0499108	0.0246626	0.0591755	0.178848		12	150443	86485647	2	4
	D-566MG	Central Nervous System	Glioma	946377	0.818829	0.917578	0.405166	0.891578	0.0884592	0.0943998	0.012609	0.0150072	0.0860163	0.0292011	0.0641427	0.16234		12	150443	11487923	1	3
	DBTRG-05MG	Central Nervous System	Glioma	906835	0.749387	0.746597	0.310535	0.897715	0.0900166	0.0889106	0.00859237	0.0103865	0.0628493	0.0292414	0.04942	0.136068		12	150443	53311166	1	4
	DK-MG	Central Nervous System	Glioma	906839	0.878955	0.713376	0.460363	0.918957	0.0848884	0.108545	0.0168561	0.0147471	0.0499426	0.0203707	0.0364108	0.147495		12	150443	9630557	1	2
	GAMG	Central Nervous System	Glioma	906868	0.877335	0.533605	0.334464	0.95845	0.195365	0.0815283	0.0126501	0.0151282	0.0507231	0.0255495	0.0329221	0.150286		12	150443	31063131	1	3
	GB-1	Central Nervous System	Glioma	687568	0.849769	0.90536	0.425767	0.919655	0.0957161	0.0666256	0.0012336	0.0123754	0.0474195	0.0130085	0.0436311	0.575385		12	6652329	9435574	2	4
	GI-1	Central Nervous System	Glioma	906871	0.739149	0.937293	0.291839	0.934848	0.081331	0.0793672	0.00746016	0.0194237	0.0510462	0.0121601	0.0437997	0.171539		12	1248068	104658835	0	4
	GMS-10	Central Nervous System	Glioma	906873	0.864378	0.94554	0.169047	0.93713	0.0778722	0.146003	0.0177201	0.021426	0.0590626	0.0289372	0.0340909	0.225227		12	150443	9630557	0	2
	H4	Central Nervous System	Glioma	907042	0.834918	0.930866	0.241336	0.905964	0.0726643	0.0910947	0.00968213	0.0105866	0.054696	0.0216126	0.0388672	0.158052		12	150443	17350974	1	4
	HS-683	Central Nervous System	Glioma	1240150	0.711062	0.770068	0.107168	0.842111	0.0741024	0.0967665	0.00768131	0.0107673	0.036491	0.0200325	0.0369488	0.163681		12	150443	33294661	1	2
	KALS-1	Central Nervous System	Glioma	907271	0.878335	0.913883	0.187827	0.917507	0.0818434	0.0789374	0.00605422	0.0214671	0.0736431	0.029865	0.0314774	0.4478		12	1938144	17307190	1	3
	KINGS-1	Central Nervous System	Glioma	907279	0.825429	0.663476	0.0723355	0.900285	0.114322	0.088403	0.00786181	0.0130383	0.0710475	0.0297069	0.0582114	0.191248		12	150443	57977040	1	2
	KNS-42	Central Nervous System	Glioma	907282	0.846557	0.863217	0.0863708	0.935087	0.0764242	0.07336	0.00679502	0.0138949	0.0673166	0.0297108	0.0445264	0.149438		12	150443	9630557	1	3
	KNS-81-FD	Central Nervous System	Glioma	924188	0.827129	0.924599	0.134022	0.903607	0.204435	0.0760598	0.00681244	0.0318378	0.0639888	0.0379297	0.032897	0.173886		12	150443	17762107	1	2
	KS-1	Central Nervous System	Glioma	907313	0.887239	0.927945	0.293137	0.955105	0.193244	0.10867	0.00263158	0.0196379	0.0765117	0.0250326	0.0392254	0.155463		12	150443	9630557	1	3
	LN-405	Central Nervous System	Glioma	910694	0.740456	0.756521	0.534926	0.907551	0.0737285	0.124634	0.0155902	0.0269693	0.0630016	0.0320012	0.0499853	0.150382		12	150443	13509806	2	4
	M059J	Central Nervous System	Glioma	949094	0.861954	0.913938	0.553411	0.933182	0.323512	0.107233	0.0074917	0.0222387	0.0444214	0.0273369	0.0390523	0.264362		12	150443	133778190	1	4
	MOG-G-UVW	Central Nervous System	Glioma	908145	0.84544	0.920398	0.313697	0.929556	0.112351	0.11082	0.0169935	0.023419	0.0612628	0.0233283	0.0553613	0.159435		12	150443	133778190	1	4
	NMC-G1	Central Nervous System	Glioma	908449	0.829715	0.943699	0.123347	0.934491	0.0924987	0.0899292	0.00870469	0.0307365	0.0714004	0.0195792	0.0430002	0.175362		12	150443	9630557	1	2
	NO-10	Central Nervous System	Glioma	908452	0.878609	0.910444	0.167385	0.920751	0.283379	0.0891896	0.00363423	0.0203908	0.070102	0.0203077	0.0324565	0.180623		12	150443	9630557	0	2
	NO-11	Central Nervous System	Glioma	908450	0.842908	0.910346	0.0680438	0.943742	0.132301	0.0818359	0.00107285	0.0165746	0.0771749	0.0354219	0.0389663	0.343195		12	3863891	7367537	1	4
	SF126	Central Nervous System	Glioma	909712	0.88427	0.922632	0.311589	0.948347	0.160762	0.105168	0.00394723	0.02875	0.0777381	0.027259	0.0511239	0.215874		12	150443	40907691	1	2
	SF268	Central Nervous System	Glioma	905986	0.803591	0.811062	0.381701	0.928418	0.315735	0.122191	0.0112264	0.0217178	0.079326	0.0422056	0.05626	0.175767		12	150443	24628514	1	3
	SF539	Central Nervous System	Glioma	905984	0.842994	0.838661	0.212486	0.908584	0.0801016	0.10128	0.0131808	0.0259398	0.0571726	0.0379249	0.0515247	0.180972		12	150443	9630557	1	3
	SK-MG-1	Central Nervous System	Glioma	909729	0.838975	0.880975	0.197355	0.906171	0.08418	0.0925983	0.000192771	0.0268676	0.0631968	0.02009	0.0392522	0.142174		12	5983897	7318131	0	2
	SNB75	Central Nervous System	Glioma	905982	0.862531	0.910415	0.385581	0.925041	0.0719002	0.0842646	0.00860992	0.0316309	0.0857859	0.0323444	0.0471676	0.158		12	150443	9630557	0	2
	SW1088	Central Nervous System	Glioma	909745	0.837176	0.732783	0.364183	0.967014	0.119425	0.0928126	0.00890887	0.0134374	0.0509535	0.0251148	0.034253	0.121355		12	150443	15619906	2	4
	SW1783	Central Nervous System	Glioma	909750	0.870594	0.850701	0.534574	0.907051	0.0802709	0.106625	0.00192567	0.025692	0.0597225	0.0212267	0.0430575	0.146205		12	150443	55448392	2	4
	U-118-MG	Central Nervous System	Glioma	687588	0.851217	0.824729	0.303533	0.906794	0.320166	0.10169	0.0127099	0.0238559	0.0595701	0.0275881	0.0430017	0.119836		12	3193027	9630557	1	2
	U-87-MG	Central Nervous System	Glioma	687590	0.868773	0.632727	0.0533962	0.961849	0.415602	0.195178	0.0122019	0.0894334	0.0645883	0.0391231	0.044735	0.161835		12	150443	30279566	1	2
	YH-13	Central Nervous System	Glioma	909905	0.600759	0.277303	0.0746269	0.95631	0.0833836	0.0750179	0.0145889	0.0207928	0.06257	0.0296714	0.0482171	0.164122		12	150443	17821101	1	2
	YKG-1	Central Nervous System	Glioma	687592	0.852235	0.520385	0.10759	0.950887	0.0832304	0.092082	0.00632561	0.0231909	0.0459346	0.0240916	0.0397282	0.149716		12	150443	9630557	1	3
	D-283MED	Central Nervous System	Primitive Neuroectodermal Tumour-Medulloblastoma	906834	0.853684	0.922179	0.839324	0.921444	0.0832595	0.0819768	0.0104269	0.0214056	0.0770544	0.0160854	0.0539832	0.138704		12	150443	9633871	1	2
	DAOY	Central Nervous System	Primitive Neuroectodermal Tumour-Medulloblastoma	906833	0.528822	0.818844	0.0600953	0.929428	0.0858091	0.0897536	0.0123021	0.0274012	0.066686	0.0243247	0.0428897	0.14493		12	5402649	8986624	2	5
	ONS-76	Central Nervous System	Primitive Neuroectodermal Tumour-Medulloblastoma	909248	0.80571	0.865725	0.152363	0.908337	0.0648223	0.0457306	0.00312142	0.0113599	0.0535563	0.0246431	0.0353853	0.152201		12	150443	9630557	1	3
	PFSK-1	Central Nervous System	Primitive Neuroectodermal Tumour-Medulloblastoma	683667	0.815082	0.870517	0.562955	0.893424	0.0797818	0.0962214	0.00717811	0.021311	0.05667	0.0293817	0.0487503	0.132386		12	150443	100353610	2	4
	C-33-A	Cervix	Carcinoma	687505	0.763037	0.857273	0.775319	0.913007	0.0784454	0.105482	0.00226783	0.0203083	0.0732071	0.0305575	0.0594185	0.148512		12	150443	9627239	1	2
	CA-SKI	Cervix	Carcinoma	906824	0.875845	0.922439	0.329534	0.931211	0.0973423	0.1415	0.0161978	0.0338126	0.0815565	0.0385182	0.0670888	0.152823		12	150443	37934507	0	3
	DOTC2-4510	Cervix	Carcinoma	906843	0.884303	0.928565	0.792591	0.924586	0.102466	0.165012	0.00681966	0.0253305	0.0796443	0.028801	0.0679852	0.163632		12	150443	9630557	1	3
	HT-3	Cervix	Carcinoma	907068	0.872319	0.934087	0.399585	0.935185	0.25435	0.126296	0.0144667	0.0506674	0.0734467	0.0329075	0.0660377	0.184785		12	150443	37889622	2	4
	ME-180	Cervix	Carcinoma	687514	0.879292	0.92681	0.556548	0.93958	0.107119	0.10781	0.0141131	0.0241792	0.089121	0.035649	0.054868	0.180213		12	150443	30193757	1	3
	OMC-1	Cervix	Carcinoma	949154	0.839696	0.910356	0.71197	0.921845	0.060128	0.112183	0.0063593	0.0369499	0.139827	0.0345829	0.0585271	0.126022		12	150443	18296302	2	4
	SIHA	Cervix	Carcinoma	930297	0.871146	0.916509	0.521855	0.89541	0.110288	0.116227	0.0110045	0.0286094	0.0736604	0.0340535	0.0602581	0.173857		12	150443	43585475	1	3
	SKG-IIIA	Cervix	Carcinoma	930298	0.880906	0.935755	0.710312	0.934014	0.105215	0.130765	0.010186	0.0276177	0.0790012	0.0251528	0.0598082	0.18104		12	150443	9049198	1	2
	SW756	Cervix	Carcinoma	724839	0.863528	0.914008	0.586998	0.919751	0.196578	0.122068	0.00795252	0.0220067	0.0581213	0.0333509	0.0587512	0.212096		12	150443	9630557	2	6
	TC-YIK	Cervix	Carcinoma	946357	0.895346	0.914879	0.484983	0.953572	0.100941	0.134368	0.0178968	0.0302969	0.0791399	0.0421225	0.0607553	0.258005		12	150443	96809587	1	2
	HELA	Cervix	Cervical Adenocarcinoma	1298134	0.856282	0.903693	0.522972	0.890339	0.101918	0.131858	0.0161079	0.0347835	0.0547814	0.0342884	0.0532884	0.163113		12	150443	56379427	2	4
	C-4-I	Cervix	Cervical Carcinoma	687506	0.919288	0.942584	0.330374	0.941243	0.0889987	0.0940205	0.014553	0.0393009	0.0698399	0.0273674	0.0622535	0.262237		12	3591589	9627239	0	1
	MS751	Cervix	Cervical Carcinoma	1240179	0.857417	0.890379	0.506928	0.92409	0.0730373	0.129276	0.00946372	0.0330083	0.0821109	0.0373535	0.06278	0.159871		12	150443	10486279	1	2
	SISO	Cervix	Cervix Adenocarcinoma	1240212	0.849707	0.931433	0.675875	0.955871	0.0921412	0.119548	0.00677583	0.030342	0.0865352	0.0255312	0.0591146	0.160458		12	150443	30013849	0	2
	COLO-205	Colon	Adenocarcinoma	905961	0.881678	0.930939	0.0570195	0.972276	0.0803482	0.0923508	0.00402711	0.00211929	0.0345036	0.0139651	0.0367642	0.112106		12	150443	9630557	0	3
	HCT-15	Colon	Adenocarcinoma	905937	0.821737	0.919103	0.489187	0.953617	0.0712084	0.0983161	0	0	0.0362692	0.0122185	0.038801	0.0848272		12	150443	133778190	1	2
	HT-29	Colon	Adenocarcinoma	905939	0.871826	0.916308	0.183955	0.945678	0.0951822	0.0939399	0.00165001	0.0106777	0.0349445	0.0182473	0.0366779	0.161681		12	150443	21039859	1	3
	KM12	Colon	Adenocarcinoma	905989	0.909502	0.94017	0.581889	0.957785	0.0707674	0.0762385	0	0.00919996	0.032729	0.016611	0.0081188	0.106155		12	150443	18787403	1	2
	SW48	Colon	Adenocarcinoma	909751	0.882485	0.941402	0.876701	0.95518	0.0617787	0.0668496	0.0112264	0.0187062	0.0459105	0.0272887	0.0321026	0.109214		12	150443	33691010	1	2
	CCK-81	Colon	Colon Adenocarcinoma	1240123	0.849463	0.909265	0.847431	0.916121	0.0795691	0.0723241	0.0131987	0.0207715	0.0470124	0.0246575	0.0325375	0.130268		12	150443	9630557	2	4
	HCC-56	Colon	Colon Adenocarcinoma	1290907	0.841162	0.924046	0.0602752	0.934807	0.0963396	0.0573178	0.00805994	0.0141122	0.0502942	0.0190519	0.0288274	0.445932		12	150443	11973791	1	3
	LS-180	Colon	Colon Adenocarcinoma	998189	0.855934	0.896566	0.882611	0.926793	0.0949527	0.0601823	0.0145201	0.0242668	0.0583144	0.0232393	0.0349964	0.162987		12	150443	50285562	1	2
	CL-40	Colon	Colon Carcinoma	1240124	0.868456	0.909622	0.433383	0.936839	0.0894639	0.108367	0.00523609	0.0206145	0.0737168	0.0274225	0.0520826	0.166297		12	150443	9630557	1	3
	HT-115	Colon	Colon Carcinoma	907289	0.872203	0.686841	0.0821518	0.925345	0.0753563	0.077508	0.00242386	0.0182398	0.0692582	0.0283809	0.0358848	0.12982		12	150443	12790427	1	3
	MDST8	Colon	Colon Carcinoma	1240173	0.879319	0.955787	0.156533	0.958893	0.443105	0.101652	0.0104074	0.0345841	0.0598424	0.0314505	0.0470107	0.388276		12	150443	30344772	1	3
	AN3-CA	Endometrium	Adenocarcinoma	910781	0.803838	0.877551	0.537352	0.864443	0.0769843	0.110537	0.00476255	0.0149867	0.0474419	0.0321604	0.0494151	0.13496		12	3131977	133778190	1	2
	COLO-684	Endometrium	Carcinoma	910691	0.879017	0.883459	0.933806	0.904738	0.254484	0.128303	0.0132079	0.0252101	0.0826808	0.0281264	0.0368792	0.143557		12	150443	9630557	1	2
	ESS-1	Endometrium	Carcinoma	907000	0.852724	0.920949	0.527181	0.916084	0.110029	0.0528923	0.00471527	0.0206425	0.0645446	0.0260973	0.0371133	0.234247		12	150443	41531873	1	2
	HEC-1	Endometrium	Carcinoma	907051	0.880159	0.946742	0.881171	0.940449	0.0612633	0.134287	0.00524148	0.0333178	0.0573807	0.0189842	0.0323801	0.123861		12	150443	18252791	1	3
	KLE	Endometrium	Carcinoma	924187	0.858606	0.917351	0.469926	0.937644	0.0758171	0.0642723	0.0106519	0.0231968	0.0802367	0.0407926	0.0461786	0.181237		12	5612994	21735414	1	2
	MFE-280	Endometrium	Carcinoma	908129	0.913196	0.914371	0.690107	0.897273	0.145923	0.0969073	0.0203995	0.0258981	0.107139	0.0375504	0.0409978	0.192339		12	150443	9633871	0	2
	MFE-296	Endometrium	Carcinoma	908130	0.834891	0.897385	0.862761	0.909332	0.100996	0.111978	0.0114883	0.0163572	0.045962	0.0323806	0.0482818	0.157437		12	150443	73763389	1	2
	SNG-M	Endometrium	Carcinoma	909735	0.869979	0.909867	0.867613	0.914312	0.0817643	0.149311	0.0158322	0.0277424	0.0600904	0.0286734	0.0507407	0.147115		12	150443	133778190	1	2
	RL95-2	Endometrium	Endometrial Adenosquamous Carcinoma	930082	0.847796	0.914611	0.650055	0.900438	0.0827627	0.117007	0.00889224	0.0231888	0.0531989	0.0227232	0.03717	0.156512		12	150443	133778190	1	2
	EN	Endometrium	Endometrial Carcinoma	1240127	0.855646	0.942011	0.882484	0.905014	0.0820709	0.144226	0.0210288	0.0373917	0.12761	0.0511344	0.050335	0.155126		12	3857650	52379854	2	4
	TOV-112D	Endometrium	Endometrioid Carcinoma	1299070	0.807908	0.926949	0.720785	0.935758	0.100995	0.103669	0.0118189	0.0244003	0.056858	0.0343326	0.0517149	0.217677		12	150443	33232042	1	3
	MFE-319	Endometrium	Endometrium Adenocarcinoma	1240174	0.77282	0.893422	0.79882	0.912456	0.0649352	0.102927	0.00676647	0.0254755	0.107813	0.039616	0.0436736	0.118373		12	150443	39302247	1	2
	KYSE-150	Esophagus	Squamous Cell Carcinoma	907317	0.821089	0.913509	0.273971	0.936557	0.0951465	0.121825	0.00729735	0.0205986	0.0691569	0.0368105	0.0558073	0.166781		12	150443	7520643	1	4
	MY-M12	Haematopoietic & Lymphoid Tissue	Acute Byphenotic Leukemia	1330960	0.528481	0.931976	0.599627	0.939727	0.127081	0.0997404	0.0117543	0.0218252	0.0492455	0.0250158	0.0338309	0.170737		12	150443	93825071	1	2
	JURKAT	Haematopoietic & Lymphoid Tissue	Acute Lymphoblastic Leukemia	998184	0.765246	0.763168	0.0663266	0.962791	0.084137	0.100963	0.00425642	0.0432802	0.0934868	0.034745	0.0294895	0.165178		12	150443	33355636	1	2
	MOLT-16	Haematopoietic & Lymphoid Tissue	Acute Lymphoblastic Leukemia	908147	0.846071	0.810389	0.187705	0.915863	0.0927386	0.111618	0.0112746	0.0145638	0.054427	0.0418888	0.0483648	0.519089		12	150443	63480196	1	2
	MOLT-4	Haematopoietic & Lymphoid Tissue	Acute Lymphoblastic Leukemia	905958	0.850739	0.906443	0.356112	0.921127	0.113919	0.075048	0.00754165	0.0145308	0.0403942	0.0164272	0.0312897	0.214174		12	150443	43579716	2	4
	SUP-B15	Haematopoietic & Lymphoid Tissue	Acute Lymphoblastic Leukemia	1247871	0.867511	0.938062	0.542623	0.902205	0.461681	0.0903938	0.00275482	0.0164871	0.0704217	0.0332043	0.0593752	0.128148		12	150443	19168301	1	2
	GDM-1	Haematopoietic & Lymphoid Tissue	Acute Myeloid Leukemia	906870	0.863328	0.918366	0.887137	0.919958	0.0825951	0.0964858	0.00199766	0.0117084	0.0419249	0.0176043	0.0320095	0.466419		12	150443	9849402	1	2
	HEL	Haematopoietic & Lymphoid Tissue	Acute Myeloid Leukemia	907053	0.791104	0.900194	0.832331	0.910772	0.178628	0.134469	0.00399862	0.021699	0.0518603	0.0280569	0.0314225	0.189743		12	150443	9630557	1	3
	HL-60	Haematopoietic & Lymphoid Tissue	Acute Myeloid Leukemia	905938	0.768095	0.913055	0.0950724	0.872777	0.0660543	0.127261	0.00475624	0.00814436	0.0814154	0.041072	0.046897	0.139806		12	150443	33073853	1	2
	KO52	Haematopoietic & Lymphoid Tissue	Acute Myeloid Leukemia	1330932	0.881633	0.918265	0.158279	0.937698	0.147469	0.106097	0.00817801	0.0157081	0.051168	0.0275776	0.0445981	0.169257		12	150443	33072518	1	2
	ME-1	Haematopoietic & Lymphoid Tissue	Acute Myeloid Leukemia	1330942	0.859296	0.943726	0.673811	0.90547	0.0716829	0.0683869	0.0106263	0.0209691	0.0614921	0.028348	0.0462902	0.169072		12	150443	19697494	1	2
	MOLM-13	Haematopoietic & Lymphoid Tissue	Acute Myeloid Leukemia	1330947	0.861434	0.928832	0.770933	0.924693	0.0934985	0.0751825	0.00581458	0.0125553	0.0535958	0.0246641	0.0437619	0.137122		12	150443	9630557	1	2
	NB4	Haematopoietic & Lymphoid Tissue	Acute Myeloid Leukemia	1323913	0.821044	0.910772	0.864113	0.924177	0.0841959	0.150256	0.0141636	0.0347604	0.0732755	0.0282193	0.0504735	0.40973		12	150443	18387946	1	3
	OCI-AML3	Haematopoietic & Lymphoid Tissue	Acute Myeloid Leukemia	1290455	0.633767	0.940133	0.169582	0.877853	0.0525523	0.0837374	0	0.0316844	0.205958	0.0286702	0.0513701	0.164332		12	150443	33435584	1	2
	OCI-AML5	Haematopoietic & Lymphoid Tissue	Acute Myeloid Leukemia	1330983	0.887475	0.917717	0.416275	0.935897	0.0755262	0.115334	0.00485978	0.0119975	0.0487158	0.0287333	0.0368809	0.145358		12	150443	11888423	1	2
	OCI-M1	Haematopoietic & Lymphoid Tissue	Acute Myeloid Leukemia	1330985	0.766679	0.897035	0.776898	0.928571	0.0782508	0.124801	0.00333087	0.0190983	0.0436555	0.0363841	0.0323816	0.138286		12	150443	28735091	1	3
	PL-21	Haematopoietic & Lymphoid Tissue	Acute Myeloid Leukemia	1330991	0.844028	0.803054	0.0920443	0.914818	0.0984896	0.120142	0.00364747	0.0216202	0.0554491	0.0359075	0.0492058	0.155411		12	150443	39767942	2	6
	SUP-M2	Haematopoietic & Lymphoid Tissue	Anaplastic Large Cell Lymphoma	1331040	0.867371	0.943411	0.059344	0.911016	0.101796	0.12003	0.011279	0.0377452	0.0565789	0.0282354	0.0529147	0.215884		12	150443	28126939	1	2
	KARPAS-231	Haematopoietic & Lymphoid Tissue	B Cell Leukemia	1327774	0.615066	0.910239	0.0532306	0.943989	0.183261	0.0875271	0.00992303	0.0193631	0.0515704	0.0324336	0.0458689	0.182687		12	150443	44620031	1	3
	GRANTA-519	Haematopoietic & Lymphoid Tissue	B Cell Lymphoma	1303897	0.524025	0.904434	0.0415263	0.916831	0.0912073	0.102548	0.00209059	0.0115011	0.0493639	0.0213783	0.0343143	0.112844		12	150443	28224032	1	2
	JEKO-1	Haematopoietic & Lymphoid Tissue	B Cell Lymphoma	1327765	0.341406	0.918475	0.0670826	0.648931	0.121019	0.115127	0.00645415	0.0251747	0.0649229	0.0246822	0.0623671	0.141917		12	2284308	7731148	3	5
	JM1	Haematopoietic & Lymphoid Tissue	B Cell Lymphoma	1327768	0.387343	0.928751	0.0475514	0.947276	0.084186	0.13233	0.00698295	0.0131884	0.0507301	0.0246498	0.0201585	0.157889		12	150443	12205274	1	2
	JSC-1	Haematopoietic & Lymphoid Tissue	B Cell Lymphoma	1327769	0.889334	0.909727	0.309134	0.92486	0.0898441	0.064151	0.0104062	0.0241129	0.0593927	0.0335621	0.0400926	0.131763		12	150443	9630557	2	4
	NU-DUL-1	Haematopoietic & Lymphoid Tissue	B Cell Lymphoma	1330982	0.592628	0.860188	0.61662	0.959757	0.0985778	0.11035	0.00671982	0.0221963	0.0699583	0.0241421	0.0356918	0.152846		12	150443	28191348	1	2
	OCI-LY-19	Haematopoietic & Lymphoid Tissue	B Cell Lymphoma	1330984	0.082263	0.952596	0.00308223	0.967471	0.0623987	0.0865443	0.00882613	0.0276592	0.0392297	0.0144321	0.0337487	0.0767476		12	6631169	27859004	1	2
	RC-K8	Haematopoietic & Lymphoid Tissue	B Cell Lymphoma	1330995	0.869901	0.915922	0.565467	0.943312	0.120364	0.124075	0.00653659	0.0312376	0.0518799	0.0320912	0.0437411	0.149717		12	631550	9630557	1	2
	SU-DHL-10	Haematopoietic & Lymphoid Tissue	B Cell Lymphoma	1331033	0.837748	0.638639	0.238322	0.708378	0.110208	0.113568	0.00521984	0.0203892	0.0356705	0.0232876	0.0282058	0.274189		12	150443	33073853	1	2
	SU-DHL-4	Haematopoietic & Lymphoid Tissue	B Cell Lymphoma	1331035	0.44373	0.908396	0.0756066	0.951921	0.343684	0.0743852	0.000757098	0.0202239	0.0568164	0.0307866	0.039559	0.183884		12	150443	13573571	1	3
	SU-DHL-5	Haematopoietic & Lymphoid Tissue	B Cell Lymphoma	1331036	0.469397	0.90122	0.0561117	0.915257	0.116406	0.09734	0.00226809	0.0240076	0.0492561	0.0229787	0.0530988	0.156644		12	150443	9630557	2	5
	SU-DHL-6	Haematopoietic & Lymphoid Tissue	B Cell Lymphoma	1331037	0.862726	0.915051	0.0639816	0.942488	0.105491	0.152353	0.0128238	0.0374767	0.0783106	0.0315794	0.0709629	0.162081		12	150443	8674062	1	2
	SU-DHL-8	Haematopoietic & Lymphoid Tissue	B Cell Lymphoma	1331038	0.878629	0.925467	0.113212	0.572176	0.520596	0.0952757	0.00923277	0.0383741	0.0659794	0.0284631	0.0454599	0.162536		12	150443	28206715	1	3
	VAL	Haematopoietic & Lymphoid Tissue	B Cell Lymphoma	1331048	0.630719	0.905634	0.0457723	0.93485	0.11075	0.125728	0.00639552	0.0182136	0.0551647	0.0258879	0.0327756	0.152979		12	150443	28272301	1	3
	WSU-DLCL2	Haematopoietic & Lymphoid Tissue	B Cell Lymphoma	1331050	0.890041	0.943793	0.0485747	0.606891	0.0531164	0.108773	0.0106889	0.02106	0.0358104	0.0178156	0.0208761	0.104955		12	150443	33507209	1	2
	KOPN-8	Haematopoietic & Lymphoid Tissue	B Cell Precursor Leukemia	1330933	0.869523	0.909181	0.0792047	0.95365	0.121115	0.0909966	0.00991393	0.0359747	0.0634238	0.0204994	0.0539468	0.279842		12	150443	40328136	1	2
	RAJI	Haematopoietic & Lymphoid Tissue	Burkitt Lymphoma	909262	0.879603	0.896529	0.0628738	0.915573	0.0900115	0.0777846	0.00183393	0.022276	0.0530409	0.0328366	0.0352598	0.134172		12	150443	25600403	1	3
	GA-10	Haematopoietic & Lymphoid Tissue	Burkitt'S Lymphoma	1303896	0.879279	0.932519	0.0973077	0.912539	0.123423	0.0979898	0.0151773	0.0308845	0.0717222	0.0219443	0.0486851	0.162753		12	150443	33807712	2	4
	NAMALWA	Haematopoietic & Lymphoid Tissue	Burkitt'S Lymphoma	908159	0.850477	0.909572	0.0700859	0.933829	0.101301	0.115748	0.00650605	0.0426365	0.0678769	0.0241793	0.0387984	0.190499		12	150443	24509915	2	4
	JURL-MK1	Haematopoietic & Lymphoid Tissue	Chronic Myeloid Leukemia	1327771	0.773843	0.911596	0.503747	0.905922	0.069363	0.0789979	0.00840619	0.016701	0.0487821	0.0190791	0.0411815	0.157673		12	150443	90483351	0	2
	KCL-22	Haematopoietic & Lymphoid Tissue	Chronic Myeloid Leukemia	1330931	0.79881	0.920376	0.866401	0.941175	0.100133	0.0820065	0.00568053	0.0177928	0.0539344	0.0319538	0.0413965	0.181981		12	150443	9630557	1	2
	697	Haematopoietic & Lymphoid Tissue	Haematopoietic Neoplasm	906800	0.867089	0.913023	0.0782722	0.935767	0.175779	0.0876606	0.0131932	0.0259608	0.0460493	0.0272326	0.046176	0.156636		12	150443	9630557	1	2
	ARH-77	Haematopoietic & Lymphoid Tissue	Haematopoietic Neoplasm	906765	0.855539	0.906814	0.182699	0.910671	0.0880759	0.129967	0.00979276	0.0345033	0.0518041	0.025909	0.039934	0.174457		12	150443	33507209	1	2
	BE-13	Haematopoietic & Lymphoid Tissue	Haematopoietic Neoplasm	906763	0.852853	0.929512	0.813653	0.947513	0.106752	0.0823062	0.00995784	0.0250935	0.0521694	0.0218919	0.0469989	0.227793		12	150443	11813047	2	4
	BV-173	Haematopoietic & Lymphoid Tissue	Haematopoietic Neoplasm	910710	0.816026	0.914088	0.714366	0.928251	0.215163	0.0882073	0	0.0116357	0.0760673	0.0468401	0.0551782	0.374832		12	150443	81539467	1	2
	CCRF-CEM	Haematopoietic & Lymphoid Tissue	Haematopoietic Neoplasm	905952	0.877179	0.909552	0.212635	0.87323	0.126336	0.099681	0.0102837	0.0385347	0.0742059	0.0461789	0.0580743	0.240161		12	150443	41698137	1	2
	CESS	Haematopoietic & Lymphoid Tissue	Haematopoietic Neoplasm	910688	0.649802	0.941096	0.0811988	0.650549	0.0918209	0.10269	0.00811587	0.0286113	0.0961509	0.0260722	0.049554	0.115815		12	150443	96966108	1	2
	CML-T1	Haematopoietic & Lymphoid Tissue	Haematopoietic Neoplasm	910951	0.864075	0.92325	0.113528	0.92026	0.121238	0.110917	0.00305567	0.025218	0.0584644	0.0404345	0.0594595	0.439786		12	150443	45207864	1	2
	CTV-1	Haematopoietic & Lymphoid Tissue	Haematopoietic Neoplasm	753548	0.882224	0.930056	0.274397	0.947464	0.0821536	0.0999989	0	0.0089626	0.0548143	0.0161028	0.0392628	0.132876		12	150443	31282548	1	2
	EM-2	Haematopoietic & Lymphoid Tissue	Haematopoietic Neoplasm	906855	0.852751	0.927725	0.440658	0.977226	0.0825249	0.132681	0.00769889	0.0344862	0.0639172	0.0352718	0.0517349	0.178844		12	150443	59003482	1	3
	EOL-1-CELL	Haematopoietic & Lymphoid Tissue	Haematopoietic Neoplasm	906856	0.865198	0.943788	0.337608	0.916918	0.0910634	0.0951078	0.00836223	0.0280517	0.058736	0.0223704	0.0499318	0.132826		12	150443	33299791	1	2
	GR-ST	Haematopoietic & Lymphoid Tissue	Haematopoietic Neoplasm	906877	0.735498	0.926369	0.23397	0.943749	0.0663502	0.0913263	0.00322581	0.0261824	0.0576886	0.0232302	0.0468887	0.127826		12	150443	7994788	1	2
	K-562	Haematopoietic & Lymphoid Tissue	Haematopoietic Neoplasm	905940	0.827767	0.913271	0.503395	0.908696	0.0812375	0.0940472	0.0180279	0.0180782	0.0530717	0.0319996	0.0518396	0.16357		12	150443	9630557	0	2
	KARPAS-45	Haematopoietic & Lymphoid Tissue	Haematopoietic Neoplasm	907272	0.869572	0.910632	0.538198	0.922915	0.391879	0.100211	0.00546647	0.0198934	0.0719265	0.0273555	0.0373197	0.276519		12	150443	33482604	2	4
	KASUMI-1	Haematopoietic & Lymphoid Tissue	Haematopoietic Neoplasm	907275	0.840174	0.922035	0.568297	0.946548	0.0739294	0.0752253	0.00975129	0.0327756	0.0596464	0.027276	0.04296	0.162187		12	150443	9630557	1	2
	KE-37	Haematopoietic & Lymphoid Tissue	Haematopoietic Neoplasm	907277	0.842598	0.906958	0.107228	0.915082	0.0995338	0.0856846	0.00858626	0.0288452	0.0601494	0.0258157	0.0515305	0.150923		12	150443	55328236	1	2
	KG-1	Haematopoietic & Lymphoid Tissue	Haematopoietic Neoplasm	907278	0.855164	0.928102	0.535184	0.959975	0.0810744	0.0757105	0.0103215	0.0231744	0.0501763	0.0198022	0.0417982	0.291603		12	150443	10362262	1	2
	KMOE-2	Haematopoietic & Lymphoid Tissue	Haematopoietic Neoplasm	907280	0.884882	0.93383	0.877187	0.939604	0.118954	0.0778617	0.00345311	0.0139586	0.061412	0.0264346	0.0352926	0.301105		12	150443	111366866	2	4
	KU812	Haematopoietic & Lymphoid Tissue	Haematopoietic Neoplasm	907311	0.797905	0.913218	0.528032	0.937007	0.147366	0.062047	0.00847874	0.0110184	0.0585688	0.0135395	0.044226	0.138083		12	150443	9630557	0	2
	KY821	Haematopoietic & Lymphoid Tissue	Haematopoietic Neoplasm	907300	0.776844	0.93616	0.301027	0.937375	0.0680756	0.0790462	0.00952283	0.0129247	0.0441965	0.0245061	0.0409573	0.125648		12	150443	33073853	2	4
	LAMA-84	Haematopoietic & Lymphoid Tissue	Haematopoietic Neoplasm	907783	0.841359	0.927563	0.534308	0.927905	0.0977886	0.0656105	0.00387785	0.0131281	0.06051	0.0279394	0.0366861	0.239265		12	150443	77090320	1	3
	LC4-1	Haematopoietic & Lymphoid Tissue	Haematopoietic Neoplasm	907787	0.603686	0.939787	0.0724571	0.949798	0.128887	0.0788294	0.0106307	0.00409636	0.0388934	0.0194473	0.0355243	0.181253		12	2763539	9630557	1	2
	MEG-01	Haematopoietic & Lymphoid Tissue	Haematopoietic Neoplasm	908126	0.746043	0.925241	0.41734	0.881827	0.0612802	0.0531377	0.00489375	0.0184802	0.0643671	0.0157143	0.0365711	0.155358		12	150443	9630557	0	2
	ML-2	Haematopoietic & Lymphoid Tissue	Haematopoietic Neoplasm	908141	0.81928	0.910426	0.215069	0.935003	0.0979702	0.079019	0.00636168	0.0076358	0.053608	0.0246547	0.0401956	0.138208		12	150443	11938832	1	3
	MONO-MAC-6	Haematopoietic & Lymphoid Tissue	Haematopoietic Neoplasm	908148	0.81537	0.939974	0.42664	0.924847	0.0669629	0.0590579	0.0101326	0.0233385	0.077268	0.035774	0.0470745	0.182169		12	150443	9630557	0	1
	MV-4-11	Haematopoietic & Lymphoid Tissue	Haematopoietic Neoplasm	908156	0.881305	0.784856	0.396158	0.91468	0.0600371	0.0785683	0.00597207	0.0190565	0.0803108	0.0362218	0.0417914	0.125236		12	150443	38990282	1	2
	NKM-1	Haematopoietic & Lymphoid Tissue	Haematopoietic Neoplasm	908448	0.728173	0.92506	0.537895	0.933533	0.0752414	0.078359	0	0.0225864	0.0790223	0.045918	0.0628493	0.188007		12	150443	14357771	0	1
	NOMO-1	Haematopoietic & Lymphoid Tissue	Haematopoietic Neoplasm	908451	0.880014	0.94026	0.249528	0.880863	0.0650312	0.0868906	0.00114619	0.0201695	0.0564296	0.0265333	0.036924	0.151281		12	150443	111716376	1	2
	OCI-AML2	Haematopoietic & Lymphoid Tissue	Haematopoietic Neoplasm	910947	0.50089	0.910597	0.0199905	0.948588	0.0752833	0.0581241	0	0.0137545	0.036168	0.0186405	0.030289	0.110676		12	150443	9630557	1	2
	P31-FUJ	Haematopoietic & Lymphoid Tissue	Haematopoietic Neoplasm	909253	0.834895	0.88989	0.364161	0.944309	0.0931885	0.100409	0.0116726	0.0242155	0.108172	0.0584881	0.0395642	0.165583		12	150443	8701017	1	2
	QIMR-WIL	Haematopoietic & Lymphoid Tissue	Haematopoietic Neoplasm	910545	0.849362	0.914761	0.162423	0.935724	0.128048	0.077977	0.0119326	0.0242239	0.0495442	0.0224751	0.0424899	0.170738		12	4486970	9633871	1	2
	RPMI-8866	Haematopoietic & Lymphoid Tissue	Haematopoietic Neoplasm	910544	0.876917	0.935839	0.273815	0.954569	0.0944136	0.0918112	0	0.0318151	0.0835418	0.0357416	0.0607617	0.133695		12	150443	48269650	1	2
	RS4-11	Haematopoietic & Lymphoid Tissue	Haematopoietic Neoplasm	909703	0.686091	0.933669	0.58683	0.923266	0.0937288	0.141023	0.00195695	0.0227449	0.062761	0.0390313	0.0497658	0.176726		12	150443	32713919	1	2
	SIG-M5	Haematopoietic & Lymphoid Tissue	Haematopoietic Neoplasm	909715	0.743129	0.92705	0.267785	0.906529	0.0922979	0.0924539	0.0055192	0.0188696	0.0624361	0.0234068	0.0617513	0.153223		12	150443	9630557	2	4
	SKM-1	Haematopoietic & Lymphoid Tissue	Haematopoietic Neoplasm	909722	0.889581	0.933116	0.757142	0.938676	0.100457	0.117707	0.00420037	0.0251757	0.0690943	0.0305284	0.0544265	0.184958		12	150443	133778190	0	3
	THP-1	Haematopoietic & Lymphoid Tissue	Haematopoietic Neoplasm	909771	0.917635	0.938955	0.386129	0.9329	0.0577554	0.0994069	0.00184006	0.020183	0.0459672	0.0135033	0.0313835	0.130871		12	150443	9627239	0	1
	HS-445	Haematopoietic & Lymphoid Tissue	Hodgkin Lymphoma	1322218	0.406795	0.909047	0.0574181	0.948004	0.0992276	0.0969326	0.00871032	0.0257802	0.0612671	0.0273431	0.0574287	0.131027		12	150443	133778190	1	3
	L-1236	Haematopoietic & Lymphoid Tissue	Hodgkin Lymphoma	1330935	0.866419	0.930712	0.144498	0.92461	0.11073	0.0580739	0.00466622	0.0288294	0.09383	0.0167203	0.0428495	0.147884		12	150443	9630557	1	4
	SUP-HD1	Haematopoietic & Lymphoid Tissue	Hodgkin Lymphoma	1331039	0.708683	0.909986	0.888746	0.937398	0.0849593	0.105141	0.00976997	0.0476661	0.0618845	0.0271182	0.0539514	0.147561		12	1015469	25126588	1	3
	HDLM-2	Haematopoietic & Lymphoid Tissue	Hodkin Lymphoma	924110	0.739293	0.91121	0.301916	0.902477	0.0551515	0.100409	0.0106727	0.0376055	0.0437713	0.0266679	0.0527923	0.128826		12	150443	9218475	1	3
	ALL-PO	Haematopoietic & Lymphoid Tissue	Lymphoid Neoplasm	910944	0.875476	0.919235	0.812298	0.889203	0.124526	0.114778	0.00822872	0.0306614	0.105447	0.0275178	0.0646552	0.327923		12	150443	9630557	1	3
	ATN-1	Haematopoietic & Lymphoid Tissue	Lymphoid Neoplasm	910687	0.889259	0.937785	0.0633015	0.915486	0.192646	0.0871139	0.00865251	0.0301549	0.0610958	0.0206782	0.0335484	0.189353		12	3206902	26677354	1	2
	BALL-1	Haematopoietic & Lymphoid Tissue	Lymphoid Neoplasm	910705	0.54349	0.875353	0.0711691	0.814957	0.0849026	0.0994613	0	0.0222437	0.0514387	0.0272896	0.0361338	0.167274		12	150443	9630557	1	2
	BC-1	Haematopoietic & Lymphoid Tissue	Lymphoid Neoplasm	910919	0.866693	0.733628	0.306188	0.891854	0.0999353	0.0988058	0.0134626	0.039133	0.0809849	0.0351086	0.0524329	0.180834		12	150443	33421784	1	3
	BC-3	Haematopoietic & Lymphoid Tissue	Lymphoid Neoplasm	910918	0.877588	0.906827	0.0607471	0.682535	0.0973538	0.103094	0.0116386	0.0270642	0.0976821	0.0379253	0.0585146	0.163242		12	150443	9630557	1	2
	BL-41	Haematopoietic & Lymphoid Tissue	Lymphoid Neoplasm	910706	0.870397	0.928076	0.0929153	0.921625	0.0813813	0.0937706	0.00970271	0.0357786	0.046958	0.028834	0.0403232	0.154078		12	150443	14721203	1	3
	BONNA-12	Haematopoietic & Lymphoid Tissue	Lymphoid Neoplasm	906695	0.860829	0.921519	0.0624526	0.946748	0.0837032	0.0681885	0.0060095	0.0122042	0.0483274	0.0210305	0.0404885	0.284515		12	2259968	71953690	1	3
	CA46	Haematopoietic & Lymphoid Tissue	Lymphoid Neoplasm	910703	0.875249	0.917325	0.118802	0.92418	0.143623	0.112933	0.0145509	0.0472804	0.0714348	0.0310634	0.058738	0.211917		12	150443	133778190	2	4
	CRO-AP2	Haematopoietic & Lymphoid Tissue	Lymphoid Neoplasm	906807	0.785339	0.882025	0.0729063	0.923085	0.0959952	0.0786519	0.013573	0.0393538	0.0898529	0.0494854	0.0471379	0.173201		12	5980741	7317702	1	3
	CTB-1	Haematopoietic & Lymphoid Tissue	Lymphoid Neoplasm	949088	0.686585	0.891801	0.0803326	0.949249	0.167183	0.0939169	0.0105286	0.0296642	0.0892228	0.0350871	0.0374339	0.145348		12	150443	9630557	1	3
	DAUDI	Haematopoietic & Lymphoid Tissue	Lymphoid Neoplasm	906831	0.930008	0.922122	0.107644	0.956936	0.179995	0.134006	0.01313	0.0422037	0.0886844	0.0204088	0.048328	0.871433		12	150443	9633871	2	4
	DB	Haematopoietic & Lymphoid Tissue	Lymphoid Neoplasm	906832	0.159443	0.937376	0.0745228	0.802166	0.0855505	0.142365	0.00907829	0.0620269	0.101427	0.0480631	0.0505959	0.172353		12	150443	30289480	1	3
	DEL	Haematopoietic & Lymphoid Tissue	Lymphoid Neoplasm	906836	0.761893	0.923437	0.0540285	0.928215	0.0676475	0.0876958	0.0161156	0.0177928	0.0700438	0.0204313	0.0424089	0.133581		12	150443	9630557	1	3
	DG-75	Haematopoietic & Lymphoid Tissue	Lymphoid Neoplasm	906838	0.468546	0.917308	0.0373389	0.938716	0.0769955	0.0843346	0.00720906	0.0147983	0.064816	0.0323376	0.0402876	0.130281		12	150443	9630557	1	2
	DOHH-2	Haematopoietic & Lymphoid Tissue	Lymphoid Neoplasm	906842	0.594092	0.924867	0.0912753	0.909387	0.233808	0.105359	0.00437819	0.0183084	0.0586416	0.034401	0.0619805	0.304428		12	150443	9023692	1	2
	EB2	Haematopoietic & Lymphoid Tissue	Lymphoid Neoplasm	906846	0.881044	0.926108	0.678593	0.941776	0.121456	0.140316	0.0126886	0.0330785	0.0706206	0.0300244	0.0521507	0.165429		12	150443	133778190	1	3
	EB-3	Haematopoietic & Lymphoid Tissue	Lymphoid Neoplasm	906847	0.881673	0.904458	0.767836	0.94733	0.132081	0.147831	0.00824141	0.0371581	0.0770123	0.0358749	0.0484469	0.164936		12	150443	9630557	1	2
	EHEB	Haematopoietic & Lymphoid Tissue	Lymphoid Neoplasm	906854	0.87461	0.104296	0.0742342	0.913906	0.0885437	0.0350565	0.00659765	0.00842476	0.0567443	0.0177391	0.037918	0.102126		12	150443	33586881	1	2
	H9	Haematopoietic & Lymphoid Tissue	Lymphoid Neoplasm	907043	0.84626	0.928673	0.258356	0.965343	0.102274	0.0858005	0	0.0253349	0.0495726	0.0201612	0.0433254	0.175916		12	150443	10975220	1	3
	HAL-01	Haematopoietic & Lymphoid Tissue	Lymphoid Neoplasm	949153	0.210386	0.902625	0.0631877	0.928569	0.113435	0.105384	0.009642	0.0357953	0.0471353	0.0237697	0.0519241	0.14167		12	150443	9633871	1	2
	HC-1	Haematopoietic & Lymphoid Tissue	Lymphoid Neoplasm	907044	0.859314	0.927551	0.0621614	0.923418	0.0865216	0.08053	0.00561338	0.0226734	0.0545065	0.021312	0.0515141	0.123755		12	150443	9630557	2	4
	HD-MY-Z	Haematopoietic & Lymphoid Tissue	Lymphoid Neoplasm	907050	0.817743	0.934362	0.288688	0.976256	0.0836022	0.0560246	0.008867	0.0119836	0.0697407	0.028576	0.0397482	0.140036		12	150443	9633871	0	2
	HH	Haematopoietic & Lymphoid Tissue	Lymphoid Neoplasm	907056	0.876259	0.94068	0.0765305	0.659992	0.165321	0.143334	0.0154267	0.0337607	0.0591729	0.0556824	0.050127	0.181095		12	150443	15195426	1	2
	HT	Haematopoietic & Lymphoid Tissue	Lymphoid Neoplasm	907063	0.567383	0.936511	0.0749403	0.932497	0.0995189	0.107641	0.0172244	0.0250498	0.0641409	0.0353533	0.0475749	0.148829		12	150443	9630557	1	2
	IM-9	Haematopoietic & Lymphoid Tissue	Lymphoid Neoplasm	753563	0.867746	0.896683	0.549912	0.918162	0.095788	0.11531	0.0148692	0.0338495	0.0618217	0.0246176	0.0457614	0.154299		12	150443	9630557	1	2
	JIYOYEP-2003	Haematopoietic & Lymphoid Tissue	Lymphoid Neoplasm	907268	0.762643	0.894765	0.0671191	0.582823	0.0893236	0.115978	0.0138773	0.0297136	0.0691519	0.0324478	0.0517763	0.156075		12	150443	133778190	1	2
	JVM-2	Haematopoietic & Lymphoid Tissue	Lymphoid Neoplasm	907269	0.877253	0.93863	0.081234	0.877995	0.0723657	0.0685245	0.00925173	0.0158931	0.0565673	0.0173819	0.0433741	0.116826		12	150443	9084534	1	2
	JVM-3	Haematopoietic & Lymphoid Tissue	Lymphoid Neoplasm	907270	0.664863	0.908347	0.0856591	0.883457	0.102872	0.0719842	0.00786517	0.0262016	0.061762	0.025934	0.0511475	0.129507		12	150443	28191348	2	5
	KARPAS-299	Haematopoietic & Lymphoid Tissue	Lymphoid Neoplasm	907273	0.888228	0.949675	0.0806985	0.925335	0.10494	0.108382	0.0130978	0.0375433	0.0804431	0.0269269	0.0494493	0.162401		12	150443	105098431	1	2
	KARPAS-422	Haematopoietic & Lymphoid Tissue	Lymphoid Neoplasm	907274	0.389122	0.93511	0.072237	0.654246	0.0787427	0.0811491	0.0102308	0.0314961	0.0519655	0.0213908	0.0443085	0.142904		12	150443	84163188	1	2
	KM-H2	Haematopoietic & Lymphoid Tissue	Lymphoid Neoplasm	909976	0.816929	0.935453	0.0703818	0.967904	0.188366	0.157924	0.0192482	0.0466069	0.060963	0.0355358	0.0630444	0.16693		12	150443	8167541	1	3
	L-363	Haematopoietic & Lymphoid Tissue	Lymphoid Neoplasm	924239	0.887736	0.919269	0.725255	0.900773	0.0831206	0.0523937	0.00817757	0.0156871	0.0567174	0.0166612	0.0236515	0.138116		12	150443	9633871	1	2
	L-428	Haematopoietic & Lymphoid Tissue	Lymphoid Neoplasm	907322	0.839779	0.874623	0.0424687	0.901679	0.181837	0.0673168	0.00656062	0.0222519	0.0538314	0.0266971	0.0560009	0.131764		12	150443	7812023	2	6
	L-540	Haematopoietic & Lymphoid Tissue	Lymphoid Neoplasm	907323	0.883957	0.925989	0.773645	0.900227	0.0706671	0.0780821	0.0117595	0.0221142	0.0441361	0.0193585	0.0416769	0.160456		12	150443	29071475	1	3
	LOUCY	Haematopoietic & Lymphoid Tissue	Lymphoid Neoplasm	907789	0.883616	0.942719	0.79227	0.948468	0.114761	0.10913	0.00109671	0.00473154	0.0464233	0.0218447	0.0388558	0.279322		12	150443	9880268	2	4
	MC116	Haematopoietic & Lymphoid Tissue	Lymphoid Neoplasm	907799	0.898695	0.941478	0.0882302	0.92997	0.101848	0.0941189	0.0108289	0.0263457	0.0422795	0.0169192	0.0378917	0.146464		12	150443	33482604	1	2
	MC-CAR	Haematopoietic & Lymphoid Tissue	Lymphoid Neoplasm	683665	0.887738	0.940608	0.170677	0.927768	0.0941355	0.100031	0.0105273	0.0316908	0.0717595	0.0309499	0.0528046	0.149254		12	150443	33814256	1	2
	MHH-CALL-2	Haematopoietic & Lymphoid Tissue	Lymphoid Neoplasm	908132	0.0838422	0.949027	0.0843649	0.917516	0.0924082	0.0829478	0.0102746	0.0265582	0.056176	0.0264827	0.0197734	0.134707		12	2258024	119983826	0	2
	MHH-CALL-4	Haematopoietic & Lymphoid Tissue	Lymphoid Neoplasm	908133	0.917059	0.945469	0.0689119	0.896989	0.650196	0.140783	0.0119415	0.0376926	0.0720473	0.0329744	0.0481987	0.376814		12	150443	9633871	0	1
	MHH-PREB-1	Haematopoietic & Lymphoid Tissue	Lymphoid Neoplasm	908136	0.8266	0.945817	0.10701	0.940686	0.0784679	0.0986672	0.0150106	0.0357101	0.0638178	0.0196856	0.0601166	0.655505		12	150443	10758334	1	2
	MLMA	Haematopoietic & Lymphoid Tissue	Lymphoid Neoplasm	908142	0.106353	0.936089	0.0573691	0.932993	0.0999673	0.116978	0.0105078	0.0209588	0.0552778	0.0257664	0.042264	0.146983		12	150443	54893027	1	2
	MN-60	Haematopoietic & Lymphoid Tissue	Lymphoid Neoplasm	908143	0.530685	0.933591	0.0462334	0.937556	0.0933664	0.123912	0	0.0187558	0.0751064	0.0407834	0.0534282	0.134651		12	150443	9630557	1	2
	MOLT-13	Haematopoietic & Lymphoid Tissue	Lymphoid Neoplasm	908146	0.910198	0.917253	0.619908	0.929785	0.472177	0.0669479	0	0.0157663	0.0437645	0.0176931	0.0360266	0.156142		12	150443	33638795	1	2
	MO-T	Haematopoietic & Lymphoid Tissue	Lymphoid Neoplasm	908149	0.805023	0.941496	0.415783	0.952919	0.0673017	0.0746626	0.00265933	0.0162742	0.0494958	0.0185815	0.06073	0.157443		12	150443	18613946	1	2
	NALM-6	Haematopoietic & Lymphoid Tissue	Lymphoid Neoplasm	908158	0.561365	0.92111	0.616848	0.945679	0.142591	0.139167	0.0120232	0.0249685	0.0624425	0.0459681	0.0815722	0.295917		12	150443	13964758	1	2
	P12-ICHIKAWA	Haematopoietic & Lymphoid Tissue	Lymphoid Neoplasm	909251	0.884068	0.921309	0.559008	0.928288	0.150998	0.12193	0.0139889	0.0254259	0.0577558	0.0267276	0.050377	0.28229		12	150443	30235581	0	2
	P30-OHK	Haematopoietic & Lymphoid Tissue	Lymphoid Neoplasm	909252	0.0847079	0.898082	0.0516827	0.642137	0.0910668	0.163685	0.0127588	0.0339434	0.0506384	0.0329172	0.0480591	0.101761		12	150443	55339100	1	2
	PF-382	Haematopoietic & Lymphoid Tissue	Lymphoid Neoplasm	909260	0.854443	0.896569	0.235919	0.924231	0.14161	0.107653	0.00459669	0.035158	0.0572148	0.030003	0.0499028	0.177473		12	150443	9630557	2	4
	RAMOS-2G6-4C10	Haematopoietic & Lymphoid Tissue	Lymphoid Neoplasm	910401	0.542008	0.922548	0.0799504	0.942261	0.103012	0.0889184	0.0157366	0.0392381	0.0597981	0.0217041	0.0429488	0.157705		12	150443	73801875	1	2
	REH	Haematopoietic & Lymphoid Tissue	Lymphoid Neoplasm	909696	0.860656	0.941142	0.0459611	0.935638	0.0704368	0.0873716	0.00754612	0.0285004	0.0974701	0.046877	0.0498753	0.0772955		12	150443	9630557	1	2
	RL	Haematopoietic & Lymphoid Tissue	Lymphoid Neoplasm	910861	0.895562	0.713292	0.0964769	0.933668	0.126767	0.143326	0.0128544	0.0318404	0.0599769	0.0313633	0.0541835	0.148099		12	150443	42466233	1	3
	RPMI-6666	Haematopoietic & Lymphoid Tissue	Lymphoid Neoplasm	909701	0.666823	0.92351	0.084192	0.9308	0.0896565	0.11606	0.0112421	0.0209341	0.0766927	0.0293312	0.0588715	0.101855		12	150443	118994130	1	2
	RPMI-8402	Haematopoietic & Lymphoid Tissue	Lymphoid Neoplasm	909702	0.882012	0.934589	0.810708	0.939127	0.278109	0.112949	0.00809674	0.0355379	0.0581137	0.0345769	0.0500781	0.279658		12	150443	9630557	2	4
	SCC-3	Haematopoietic & Lymphoid Tissue	Lymphoid Neoplasm	910930	0.874931	0.912676	0.106717	0.952866	0.0934833	0.120283	0.00515238	0.0391073	0.0959887	0.0315461	0.0500853	0.186964		12	150443	99864178	1	2
	SK-MM-2	Haematopoietic & Lymphoid Tissue	Lymphoid Neoplasm	753612	0.856908	0.637901	0.0995462	0.892122	0.0957993	0.0573744	0.00761053	0.00926514	0.0897499	0.0223477	0.0355024	0.139403		12	150443	60075383	1	2
	SR	Haematopoietic & Lymphoid Tissue	Lymphoid Neoplasm	905965	0.881805	0.913803	0.0557098	0.915173	0.069542	0.0677739	0.00854819	0.0171117	0.0584485	0.024167	0.0471053	0.151723		12	150443	9633871	1	2
	ST486	Haematopoietic & Lymphoid Tissue	Lymphoid Neoplasm	910906	0.851747	0.931983	0.0708073	0.907113	0.164287	0.0946276	0.0063888	0.0309249	0.0630639	0.0240208	0.065902	0.568766		12	150443	117838929	1	2
	SU-DHL-1	Haematopoietic & Lymphoid Tissue	Lymphoid Neoplasm	909742	0.872883	0.941661	0.421743	0.95306	0.371981	0.100481	0.00181298	0.0253386	0.057535	0.0298617	0.0582385	0.159387		12	150443	133778190	1	3
	SUP-B8	Haematopoietic & Lymphoid Tissue	Lymphoid Neoplasm	910209	0.576537	0.924923	0.133625	0.92046	0.144058	0.0877706	0	0.00785261	0.0848784	0.0324045	0.0353802	0.131952		12	150443	83509143	1	2
	SUP-T1	Haematopoietic & Lymphoid Tissue	Lymphoid Neoplasm	909743	0.843302	0.923856	0.120739	0.930498	0.10365	0.0895841	0.00297361	0.0207195	0.0651879	0.0152185	0.0278403	0.174584		12	150443	9192728	1	2
	TUR	Haematopoietic & Lymphoid Tissue	Lymphoid Neoplasm	909773	0.867227	0.952364	0.852335	0.916274	0.087014	0.0915646	0.00991675	0.0176935	0.0931957	0.0193768	0.0303054	0.236488		12	150443	32933361	1	2
	U-266	Haematopoietic & Lymphoid Tissue	Lymphoid Neoplasm	753615	0.882474	0.918832	0.158007	0.803176	0.0565122	0.086208	0.0126446	0.0247399	0.0606747	0.0162384	0.0419971	0.108213		12	150443	9627239	0	1
	U-698-M	Haematopoietic & Lymphoid Tissue	Lymphoid Neoplasm	909777	0.849486	0.903799	0.0406935	0.940252	0.15275	0.0955202	0.011275	0.018541	0.0506757	0.0284208	0.0466595	0.179537		12	6124666	8580944	1	2
	WSU-NHL	Haematopoietic & Lymphoid Tissue	Lymphoid Neoplasm	909785	0.0931439	0.908104	0.0265425	0.11307	0.085919	0.0854804	0.011457	0.017033	0.0524877	0.022577	0.0375587	0.131954		12	150443	9633871	1	2
	YT	Haematopoietic & Lymphoid Tissue	Lymphoid Neoplasm	946358	0.887043	0.92214	0.816262	0.963771	0.0640508	0.105653	0.00436811	0.0173941	0.0462227	0.0199243	0.0313207	0.130504		12	6272804	7317702	2	4
	KMS-12-BM	Haematopoietic & Lymphoid Tissue	Multiple Myeloma	907281	0.777071	0.883548	0.172299	0.927457	0.0723388	0.0715801	0.00246418	0.0262363	0.0490303	0.0204332	0.0448293	0.124355		12	1675060	30113768	2	4
	LP-1	Haematopoietic & Lymphoid Tissue	Multiple Myeloma	907791	0.920194	0.930981	0.5731	0.916907	0.0823487	0.159756	0.0112008	0.0278474	0.0619911	0.0197242	0.0495149	0.18347		12	1828149	7872060	0	2
	NCI-H929	Haematopoietic & Lymphoid Tissue	Multiple Myeloma	724825	0.900647	0.934913	0.0875664	0.597335	0.0732241	0.118608	0.0165515	0.0345375	0.0530864	0.0207241	0.0382071	0.183308		12	6382254	29086804	0	1
	OPM-2	Haematopoietic & Lymphoid Tissue	Multiple Myeloma	909249	0.832849	0.883231	0.485246	0.905572	0.0922074	0.11575	0.00317498	0.0211005	0.060845	0.0219368	0.0379952	0.459122		12	150443	9630557	2	4
	RPMI-8226	Haematopoietic & Lymphoid Tissue	Multiple Myeloma	905964	0.877658	0.945808	0.0767017	0.913312	0.0583076	0.091688	0.00250408	0.0157171	0.0377358	0.0162985	0.0353963	0.127432		12	150443	72877996	1	3
	MM1S	Haematopoietic & Lymphoid Tissue	Myeloma	1659818	0.875635	0.920739	0.457633	0.906457	0.12534	0.113179	0.0156	0.0234853	0.0674193	0.0398117	0.0643081	0.187781		12	150443	18839235	1	2
	FARAGE	Haematopoietic & Lymphoid Tissue	Non-Hodgkin'S B Cell Lymphoma	1297449	0.384031	0.57954	0.0318969	0.587664	0.0882843	0.124531	0.0128409	0.0275605	0.056474	0.0322687	0.0584282	0.164383		12	150443	28834088	1	2
	NK-92MI	Haematopoietic & Lymphoid Tissue	Non-Hodgkin'S B Cell Lymphoma	1330981	0.902186	0.915169	0.867335	0.92039	0.0817885	0.131612	0.00528769	0.0293101	0.058956	0.027603	0.0372628	0.379303		12	4757474	6736336	1	2
	JJN-3	Haematopoietic & Lymphoid Tissue	Plasma Cell Leukemia	1327766	0.886639	0.924586	0.538719	0.905136	0.0714582	0.0522257	0.00688542	0.0218449	0.0507216	0.0144178	0.0236733	0.138882		12	150443	9630557	0	2
	KARPAS-620	Haematopoietic & Lymphoid Tissue	Plasma Cell Leukemia	1327775	0.855882	0.924235	0.472465	0.890489	0.101331	0.0730567	0.00712004	0.0175073	0.0514024	0.028647	0.0307939	0.14456		12	150443	9630557	1	3
	AMO-1	Haematopoietic & Lymphoid Tissue	Plasmacytoma	1295741	0.87347	0.914459	0.304371	0.924493	0.068512	0.0930032	0	0.0195013	0.0471779	0.0254387	0.0391869	0.142831		12	150443	9773232	2	4
	DND-41	Haematopoietic & Lymphoid Tissue	T Cell Leukemia	1297446	0.887706	0.909686	0.77809	0.934867	0.187921	0.134115	0.00747773	0.0351047	0.0604396	0.023731	0.0629056	0.164025		12	150443	32514115	2	4
	PCI-38	Head & Neck	Head & Neck	1240205	0.865194	0.941108	0.697043	0.912655	0.0689537	0.131537	0.0180342	0.0257821	0.0514697	0.0282502	0.0246006	0.153623		12	150443	11427378	1	2
	BICR31	Head & Neck	Tongue Squamous Carcinoma	1290725	0.830733	0.897957	0.751208	0.910823	0.150679	0.103061	0.0117172	0.0187943	0.0904454	0.0399893	0.0493457	0.18764		12	150443	8378252	1	4
	DIFI	Intestine	Na	1789883	0.897543	0.930454	0.852941	0.94885	0.0855467	0.101115	0.0112138	0.0250434	0.0555743	0.0255964	0.0660799	0.387782		12	150443	21647980	1	3
	NB(TU)1-10	Kidney	Adrenal Gland Neuroblastoma	1240181	0.844247	0.915437	0.889562	0.86445	0.116487	0.125145	0.0129229	0.0192027	0.0477817	0.0294977	0.0458882	0.260975		12	150443	16856654	2	3
	769-P	Kidney	Carcinoma	910922	0.869001	0.897293	0.747765	0.937226	0.0805927	0.0744466	0	0.00824111	0.053081	0.0211057	0.0389013	0.127139		12	150443	33749030	1	2
	A704	Kidney	Carcinoma	910920	0.874901	0.824433	0.0561466	0.956747	0.077139	0.0809436	0.00973011	0.0291483	0.0528531	0.0210938	0.050155	0.14019		12	150443	120656899	1	3
	BB65-RCC	Kidney	Carcinoma	753533	0.875116	0.930256	0.772663	0.92665	0.116576	0.122199	0.00701083	0.0273836	0.0896673	0.033324	0.0482676	0.154448		12	150443	8859728	1	2
	BFTC-909	Kidney	Carcinoma	910698	0.858662	0.924245	0.72168	0.913829	0.135653	0.0723526	0.0125631	0.0282263	0.0494217	0.0256627	0.0398955	0.159296		12	150443	30409810	1	3
	CAKI-1	Kidney	Carcinoma	905963	0.872234	0.928244	0.48275	0.966224	0.131194	0.125169	0	0.0231427	0.0743319	0.0350543	0.0492417	0.161468		12	2178760	33411062	2	4
	CAL-54	Kidney	Carcinoma	910952	0.851016	0.905785	0.559883	0.935439	0.110794	0.0999811	0.0105304	0.0136896	0.0645644	0.0238922	0.0465101	0.314445		12	150443	133778190	1	3
	HA7-RCC	Kidney	Carcinoma	753558	0.862744	0.926633	0.16147	0.907292	0.0669681	0.0895269	0.00787097	0.0213285	0.0521661	0.022471	0.0421839	0.145483		12	150443	92912931	2	5
	KMRC-1	Kidney	Carcinoma	1298168	0.903132	0.934962	0.399301	0.938075	0.191508	0.0803586	0.0151813	0.0158469	0.0486255	0.0229693	0.0455855	0.195038		12	150443	9630557	1	3
	LB1047-RCC	Kidney	Carcinoma	753577	0.875722	0.924741	0.475664	0.901359	0.0805949	0.0787461	0.0106423	0.0179092	0.0682977	0.0184103	0.0427232	0.172953		12	150443	44892872	2	4
	LB2241-RCC	Kidney	Carcinoma	753578	0.878731	0.945791	0.451134	0.927584	0.0990333	0.0873858	0.00875	0.0303535	0.0605391	0.0216304	0.046261	0.126372		12	150443	48272275	1	3
	LB996-RCC	Kidney	Carcinoma	753585	0.862759	0.739837	0.176251	0.917539	0.0818476	0.0666868	0.0120496	0.0229944	0.0666817	0.0301928	0.041051	0.140769		12	150443	40195422	1	3
	OS-RC-2	Kidney	Carcinoma	909250	0.858812	0.925232	0.386691	0.901649	0.062425	0.120586	0.00122746	0.00733795	0.0535436	0.0237353	0.0371291	0.145189		12	150443	133778190	2	4
	RCC10RGB	Kidney	Carcinoma	909974	0.898557	0.720298	0.111844	0.925661	0.088864	0.0855927	0.0119257	0.0215205	0.0879679	0.0236663	0.0418301	0.122559		12	150443	23907569	1	2
	RCC-AB	Kidney	Carcinoma	1524418	0.851238	0.900914	0.590809	0.918811	0.100596	0.145012	0.0089039	0.0102828	0.0518439	0.0397535	0.0343944	0.141176		12	150443	8017818	1	2
	RCC-ER	Kidney	Carcinoma	1524417	0.895984	0.935291	0.623901	0.942458	0.339005	0.11717	0	0.0181443	0.0458006	0.0349182	0.0347403	0.160747		12	150443	26795422	1	2
	RCC-FG2	Kidney	Carcinoma	1524414	0.885051	0.92282	0.292059	0.900584	0.0742831	0.12218	0.0131473	0.0261283	0.0546287	0.02012	0.0532192	0.13644		12	150443	39355681	1	2
	RCC-JW	Kidney	Carcinoma	1524416	0.872842	0.915162	0.425898	0.934368	0.126125	0.111976	0.0128122	0.0231731	0.0503274	0.0327814	0.0545636	0.162422		12	150443	30204907	2	4
	RCC-MF	Kidney	Carcinoma	1524419	0.886762	0.92253	0.440891	0.954898	0.0848367	0.107962	0.0135476	0.0181959	0.0509798	0.0318821	0.0474704	0.17283		12	223422	9630557	0	1
	RXF393	Kidney	Carcinoma	905978	0.877726	0.853502	0.760515	0.924808	0.0866518	0.10084	0.00906013	0.0373868	0.0574513	0.0329712	0.0454885	0.153112		12	150443	30279833	1	3
	SN12C	Kidney	Carcinoma	905979	0.877344	0.933135	0.330909	0.921565	0.130998	0.104672	0.00550214	0.0264781	0.0717603	0.0400005	0.0403359	0.195766		12	150443	9630557	0	2
	TK10	Kidney	Carcinoma	905980	0.880639	0.923475	0.697299	0.942619	0.0966525	0.0837739	0.0135278	0.0248036	0.0523666	0.0230241	0.0441844	0.16029		12	150443	13009510	1	2
	U031	Kidney	Carcinoma	905981	0.863924	0.914754	0.744175	0.940265	0.10555	0.129826	0.00838918	0.0173794	0.0564111	0.0390333	0.0533696	0.159495		12	2523256	32076823	1	3
	VMRC-RCZ	Kidney	Carcinoma	909781	0.884436	0.935632	0.41898	0.924505	0.129974	0.0942041	0.00736558	0.0196241	0.0683919	0.0252747	0.0394023	0.133253		12	150443	133778190	1	2
	786-0	Kidney	Clear Cell Renal Cell Carcinoma	905947	0.89346	0.936472	0.589385	0.923465	0.0940742	0.113248	0.000319829	0.00639488	0.03955	0.0151507	0.0316019	0.27518		12	150443	34757788	2	4
	KMRC-20	Kidney	Na	1298169	0.842522	0.880185	0.0736148	0.803464	0.0735636	0.0920322	0.00438737	0.0267974	0.0637916	0.0210732	0.0324976	0.14183		12	150443	7808622	2	4
	A498	Kidney	Renal Cell Carcinoma	905948	0.895871	0.93622	0.150156	0.935164	0.265794	0.0740194	0.00832838	0.00714656	0.032999	0.0152415	0.0295719	0.106464		12	150443	33294661	0	3
	ACHN	Kidney	Renal Cell Carcinoma	905950	0.89418	0.944777	0.617294	0.937126	0.0758416	0.0300505	0	0.00475367	0.0097283	0.00701829	0.0012247	0.0744411		12	3250797	102331947	2	4
	G-401	Kidney	Rhabdoid Tumour	907299	0.681702	0.830301	0.470182	0.921071	0.29267	0.117216	0.0111921	0.0203676	0.0560748	0.0230584	0.0413647	0.16909		12	150443	31261698	1	2
	SK-NEP-1	Kidney	Wilms Tumour	909730	0.647231	0.900301	0.180062	0.907729	0.0830278	0.0613196	0.00717575	0.0205824	0.0570935	0.0235854	0.0504207	0.13267		12	150443	34854499	2	4
	HCT-116	Large Intestine	Adenocarcinoma	905936	0.905716	0.969171	0.66915	0.983977	0.0522668	0.0746837	0.00224054	0.0108512	0.012315	0.0116991	0.0234488	0.066103		12	150443	45995296	1	2
	LOVO	Large Intestine	Adenocarcinoma	907790	0.835217	0.870077	0.901466	0.903638	0.0803724	0.143862	0.0114177	0.0128527	0.11551	0.0321271	0.0386696	0.137472		12	150443	18296302	1	3
	LS-1034	Large Intestine	Adenocarcinoma	917486	0.775768	0.801333	0.527714	0.929752	0.0954115	0.0922362	0.00132599	0.0115022	0.046642	0.0208403	0.0331064	0.283133		12	1626412	9630557	0	5
	LS-411N	Large Intestine	Adenocarcinoma	907794	0.871826	0.920797	0.856561	0.877005	0.0988903	0.0995909	0.00121718	0.0144056	0.0322904	0.0259597	0.0389014	0.143638		12	150443	37857751	2	5
	RKO	Large Intestine	Adenocarcinoma	909698	0.869569	0.912462	0.787819	0.950483	0.0678258	0.11543	0.00885658	0.0198624	0.0514952	0.027417	0.0405449	0.136505		12	150443	65735406	1	2
	SK-CO-1	Large Intestine	Adenocarcinoma	909718	0.878153	0.925505	0.517216	0.948014	0.0723777	0.106668	0.00910308	0.0141795	0.0438571	0.0197082	0.0393011	0.164377		12	150443	24184544	1	3
	SNU-C5	Large Intestine	Adenocarcinoma	1674021	0.845193	0.913882	0.641799	0.929257	0.0884027	0.125102	0.00867004	0.0371147	0.0563817	0.0324429	0.0521657	0.145268		12	150443	9633871	0	3
	SW1417	Large Intestine	Adenocarcinoma	909747	0.743472	0.931291	0.52164	0.956144	0.0648718	0.0798832	0.00407988	0.00857401	0.0413882	0.0279497	0.0524445	0.222856		12	150443	27066350	1	3
	SW837	Large Intestine	Adenocarcinoma	909755	0.878999	0.936407	0.477651	0.904907	0.0944207	0.0998425	0.00748358	0.0134076	0.0455982	0.0290871	0.0318781	0.147593		12	150443	30396571	1	2
	C2BBE1	Large Intestine	Carcinoma	910700	0.85571	0.94241	0.841293	0.925969	0.111904	0.0898495	0.00630773	0.0214792	0.0522827	0.0212792	0.0444688	0.222732		12	150443	9630557	2	5
	CAR-1	Large Intestine	Carcinoma	924108	0.889981	0.932653	0.795612	0.976176	0.103675	0.0951786	0.005162	0.0273243	0.0797231	0.0272945	0.0550734	0.207707		12	6426188	26603586	0	2
	COLO-320-HSR	Large Intestine	Carcinoma	910569	0.858985	0.910374	0.383441	0.940815	0.082633	0.0645757	0.0118247	0.0251586	0.079874	0.0207797	0.0268814	0.153279		12	2122922	12161541	1	3
	COLO-678	Large Intestine	Carcinoma	910689	0.866389	0.916686	0.407331	0.915324	0.264829	0.127592	0.0171429	0.02416	0.0609119	0.0325986	0.0489177	0.155876		12	150443	9633871	1	3
	COLO-741	Large Intestine	Carcinoma	906815	0.534609	0.549433	0.121313	0.909947	0.0808074	0.102476	0.0123841	0.0223791	0.0531151	0.0322899	0.0575545	0.25773		12	150443	28234023	2	5
	CW-2	Large Intestine	Carcinoma	910554	0.878371	0.934637	0.633098	0.909727	0.0768528	0.108571	0.0120763	0.0197665	0.0617015	0.0226851	0.0348601	0.122126		12	150443	9630557	1	2
	GP5D	Large Intestine	Carcinoma	907291	0.853713	0.931777	0.721391	0.921359	0.0619315	0.0587822	0.00859951	0.023991	0.0585917	0.0279563	0.0327151	0.142841		12	150443	27134789	1	2
	HCC2998	Large Intestine	Carcinoma	905971	0.874749	0.938654	0.201887	0.929078	0.0663235	0.0988021	0.00547095	0.0172611	0.0498448	0.0151271	0.0310584	0.144029		12	150443	32907599	1	2
	HT55	Large Intestine	Carcinoma	907287	0.87377	0.930418	0.866431	0.931698	0.090237	0.083135	0.00579856	0.0232065	0.0681972	0.0313945	0.0217191	0.248028		12	150443	133778190	1	3
	LS-123	Large Intestine	Carcinoma	907792	0.881073	0.944078	0.782444	0.94847	0.0766912	0.0751913	0.00734497	0.0166645	0.0606742	0.0206184	0.0233193	0.164603		12	3841044	14287929	1	4
	LS-513	Large Intestine	Carcinoma	907795	0.87979	0.936631	0.163783	0.939796	0.0958343	0.0853204	0.00606796	0.0227793	0.0427297	0.0270631	0.0308948	0.141277		12	150443	20948776	1	2
	NCI-H508	Large Intestine	Carcinoma	908442	0.858723	0.917637	0.226896	0.928031	0.0778122	0.104832	0.00942857	0.00826087	0.0446069	0.0287746	0.0292756	0.198145		12	150443	57647374	2	4
	NCI-H630	Large Intestine	Carcinoma	908482	0.845655	0.7925	0.29238	0.901485	0.0820043	0.0504753	0.0127825	0.0165415	0.0597337	0.0249133	0.0369717	0.190493		12	4421362	8442285	2	5
	NCI-H716	Large Intestine	Carcinoma	908458	0.675018	0.868178	0.523509	0.929549	0.0673429	0.0628778	0.0120013	0.0301764	0.0873141	0.020486	0.0489825	0.219522		12	150443	77388231	1	3
	NCI-H747	Large Intestine	Carcinoma	908457	0.886861	0.934777	0.262725	0.928713	0.0983179	0.094881	0.00736855	0.0234556	0.0581546	0.0176412	0.0438169	0.305891		12	150443	74059375	1	3
	RCM-1	Large Intestine	Carcinoma	909263	0.883458	0.74165	0.142495	0.956294	0.0738365	0.0914003	0.0124353	0.0198186	0.058835	0.0175705	0.044154	0.157876		12	150443	9630557	0	3
	SNU-1040	Large Intestine	Carcinoma	1659823	0.890221	0.924645	0.868909	0.933341	0.0640356	0.0934873	0.00798466	0.0215544	0.0558047	0.0251971	0.0420413	0.151846		12	150443	33072518	2	4
	SNU-175	Large Intestine	Carcinoma	1659928	0.832673	0.828702	0.334119	0.91022	0.08248	0.123753	0.00976771	0.0209422	0.066523	0.0201378	0.0413769	0.171957		12	3678568	97846542	1	2
	SNU-283	Large Intestine	Carcinoma	1659929	0.866752	0.923579	0.114986	0.927539	0.192006	0.108702	0.0137125	0.0188109	0.0727856	0.0303321	0.0413961	0.158721		12	150443	16182657	2	4
	SNU-407	Large Intestine	Carcinoma	1660034	0.866373	0.917764	0.710443	0.940411	0.102435	0.120975	0.0164402	0.0266789	0.0684965	0.0349763	0.0477906	0.180562		12	150443	40088034	1	2
	SNU-61	Large Intestine	Carcinoma	1660035	0.854889	0.639428	0.161931	0.924831	0.101283	0.0992385	0.00232627	0.0224408	0.0631202	0.0237527	0.0518636	0.206789		12	150443	9630557	1	3
	SNU-81	Large Intestine	Carcinoma	1660036	0.86608	0.899074	0.132377	0.946219	0.0873934	0.121905	0.0180639	0.0290331	0.0682551	0.0398001	0.0470516	0.16993		12	150443	34346431	1	2
	SNU-C1	Large Intestine	Carcinoma	910905	0.898455	0.944537	0.313724	0.944478	0.053575	0.0697939	0.00367377	0.0161203	0.0691489	0.0218371	0.0308715	0.111513		12	150443	45233926	1	3
	SNU-C2B	Large Intestine	Carcinoma	909740	0.837248	0.412623	0.48348	0.909885	0.0686678	0.0602263	0.0151038	0.0249143	0.0595027	0.0275617	0.042975	0.13908		12	150443	12954752	1	2
	SW1116	Large Intestine	Carcinoma	909746	0.861577	0.9569	0.437861	0.951246	0.0674318	0.0648509	0.00123125	0.00609679	0.0656268	0.0191897	0.0398837	0.135778		12	150443	9630557	1	3
	SW1463	Large Intestine	Carcinoma	909748	0.890726	0.937142	0.776358	0.938278	0.0809897	0.0789193	0.00339517	0.0156584	0.0612785	0.0366116	0.0382189	0.359725		12	150443	9630557	0	4
	SW948	Large Intestine	Carcinoma	909757	0.893678	0.909088	0.72289	0.918302	0.0768036	0.100625	0.0089342	0.0212652	0.0605282	0.0283266	0.0388364	0.232456		12	150443	33294661	1	3
	T84	Large Intestine	Carcinoma	909761	0.855061	0.913238	0.213196	0.923671	0.102701	0.0902516	0.0150842	0.0262409	0.0525912	0.0357075	0.0608397	0.366896		12	150443	9630557	2	4
	CL-11	Large Intestine	Colon Carcinoma	1290769	0.872024	0.943388	0.673242	0.93671	0.170256	0.0824304	0.00556499	0.0204017	0.047245	0.0198499	0.0378252	0.139804		12	1510505	26564512	1	2
	C3A	Liver	Carcinoma	910850	0.894982	0.933485	0.876565	0.916068	0.0748177	0.137159	0.0128154	0.031638	0.0659852	0.0397566	0.0455201	0.148716		12	150443	59992844	1	2
	HLE	Liver	Carcinoma	907057	0.838466	0.905724	0.515031	0.944018	0.116088	0.0795681	0.012483	0.038169	0.0805375	0.0276454	0.0341442	0.244009		12	150443	73629851	2	4
	HUH-7	Liver	Carcinoma	907071	0.895046	0.915914	0.812226	0.9109	0.0963299	0.0800291	0.00797294	0.0247188	0.059492	0.025182	0.0405681	0.180638		12	150443	9630557	1	3
	SK-HEP-1	Liver	Carcinoma	909719	0.863098	0.929543	0.41502	0.941193	0.0941035	0.102661	0.0154961	0.0341584	0.0620831	0.0303026	0.0459582	0.14363		12	150443	33938304	2	4
	SNU-449	Liver	Carcinoma	909738	0.84125	0.922231	0.729084	0.939884	0.0959921	0.152658	0.0133895	0.0351492	0.0812516	0.0490792	0.0494277	0.178382		12	150443	51900105	1	2
	SNU-475	Liver	Carcinoma	909739	0.845623	0.913323	0.291687	0.953076	0.0943063	0.103964	0.0128072	0.0357075	0.0799022	0.0327702	0.06349	0.402564		12	150443	31201717	0	2
	HEP3B2-1-7	Liver	Hepatocellular Carcinoma	1240147	0.869424	0.908192	0.870995	0.909923	0.100622	0.089963	0.0147938	0.0152398	0.0596264	0.0288695	0.0450837	0.167257		12	6027292	116130409	2	4
	JHH-1	Liver	Hepatocellular Carcinoma	1298151	0.887911	0.914099	0.833531	0.902642	0.066316	0.107691	0.0161029	0.0202937	0.0637193	0.0270622	0.0312079	0.149804		12	1590069	14869255	1	4
	JHH-7	Liver	Hepatocellular Carcinoma	1240160	0.875091	0.907038	0.413707	0.928526	0.122434	0.0878219	0.00956739	0.0223742	0.0615272	0.0292707	0.0390667	0.175969		12	150443	9630557	1	3
	SNU-182	Liver	Hepatocellular Carcinoma	1240216	0.861784	0.910959	0.277486	0.922197	0.174397	0.127389	0.0096036	0.0152177	0.0545147	0.0311054	0.0294268	0.182854		12	3496222	28162311	0	2
	SNU-387	Liver	Hepatocellular Carcinoma	909736	0.850053	0.736789	0.148807	0.92453	0.0933404	0.0888513	0.0105614	0.0132759	0.0476066	0.0172711	0.0414464	0.30087		12	150443	15236299	1	3
	SNU-398	Liver	Hepatocellular Carcinoma	1240217	0.75405	0.900479	0.674941	0.93377	0.0843632	0.0969189	0.0118197	0.0223935	0.044407	0.0198861	0.0361158	0.156262		12	150443	9630557	1	3
	SNU-423	Liver	Hepatocellular Carcinoma	909737	0.860074	0.907087	0.242941	0.946381	0.273393	0.0921147	0.00685589	0.020293	0.0440202	0.0155211	0.033989	0.164782		12	150443	28356695	0	5
	HUH-1	Liver	Hepatoma	1298146	0.716066	0.830095	0.203371	0.913427	0.067124	0.0465023	0.0106206	0.0124236	0.0532838	0.0191883	0.0298961	0.131312		12	150443	7076236	1	3
	JHH-6	Liver	Undifferentiated Hepatocellular Carcinoma	1240159	0.854718	0.929114	0.650787	0.953703	0.0745404	0.0750857	0.0115181	0.0314107	0.0642686	0.0300864	0.0400296	0.128043		12	150443	28739024	2	4
	CALU-3	Lung	Adenocarcinoma	687777	0.863523	0.943264	0.632309	0.927474	0.0804035	0.0994549	0.0102736	0.0183896	0.0506169	0.0306593	0.0454545	0.175648		12	150443	37889622	1	3
	H3255	Lung	Adenocarcinoma	1247873	0.896984	0.931149	0.867421	0.950967	0.0965656	0.0893756	0	0	0.0301788	0.0150204	0.019227	0.180572		12	150443	9630557	0	3
	NCI-H1437	Lung	Adenocarcinoma	687794	1	0.981245	0.047208	0.864079	0.0388133	0.0380861	0.00460035	0.00699177	0.0341941	0.0206786	0.0129552	0.0990888		12	150443	29511607	0	2
	NCI-H1573	Lung	Adenocarcinoma	908472	0.610578	0.843614	0.109765	0.784901	0.0880028	0.0965273	0.00690685	0.0150595	0.0456641	0.0257271	0.0284329	0.156018		12	150443	9633871	1	2
	NCI-H1781	Lung	Adenocarcinoma	1298350	0.858134	0.932531	0.871604	0.954067	0.259383	0.11212	0.0119787	0.0220133	0.0543189	0.0258275	0.0394705	0.238938		12	150443	11513067	1	2
	NCI-H3122	Lung	Adenocarcinoma	1240190	0.88383	0.940236	0.659364	0.95012	0.11978	0.104114	0.00777923	0.0194133	0.0611343	0.0201565	0.0437153	0.13829		12	150443	9630557	0	4
	NCI-H441	Lung	Adenocarcinoma	908460	0.866589	0.931169	0.493681	0.938714	0.0987075	0.0799429	0.00786454	0.0136121	0.06189	0.0161033	0.0417121	0.149358		12	150443	23048868	0	3
	PC-3_JPC-3	Lung	Adenocarcinoma	1240202	0.89535	0.915477	0.83768	0.925225	0.110028	0.0750797	0.00406579	0.0113545	0.0519338	0.0207867	0.032517	0.280007		12	150443	9633871	0	2
	RERF-LC-KJ	Lung	Adenocarcinoma	1298537	0.898865	0.891113	0.258346	0.925105	0.0858955	0.0646058	0.0124387	0.0150939	0.0655776	0.0274098	0.039145	0.129737		12	150443	9630557	1	3
	VMRC-LCD	Lung	Adenocarcinoma	713869	0.845259	0.899019	0.382289	0.9279	0.0933565	0.105464	0.0124524	0.0198965	0.0555652	0.0341697	0.03012	0.174622		12	150443	9633871	1	3
	NCI-H720	Lung	Carcinoid-Endocrine Tumour	687600	0.766217	0.904464	0.872642	0.936627	0.102198	0.0858394	0.0113138	0.0319068	0.0654501	0.0290691	0.0469477	0.136		12	150443	53828161	1	2
	NCI-H727	Lung	Carcinoid-Endocrine Tumour	724855	0.869432	0.934198	0.8765	0.953181	0.0981392	0.0966609	0.00861873	0.0278092	0.0469935	0.0291541	0.0313097	0.172249		12	2519129	9630557	1	3
	NCI-H835	Lung	Carcinoid-Endocrine Tumour	753607	0.870157	0.912915	0.934319	0.934144	0.183263	0.133577	0	0.0178725	0.0498453	0.0196532	0.0315741	0.146513		12	150443	27633351	1	3
	UMC-11	Lung	Carcinoid-Endocrine Tumour	909779	0.832841	0.845727	0.492202	0.917585	0.0891717	0.0769453	0.00209138	0.0148852	0.0575963	0.0257963	0.0289348	0.139828		12	150443	7741682	1	3
	A427	Lung	Carcinoma	910851	0.837515	0.853498	0.50002	0.893693	0.141728	0.109393	0.012793	0.00446582	0.0419781	0.0203688	0.0358321	0.154765		12	150443	12497097	2	6
	ABC-1	Lung	Carcinoma	906791	0.845632	0.920295	0.561649	0.969233	0.0955869	0.101782	0.00601557	0.0204271	0.0533252	0.026648	0.0411108	0.179411		12	1944498	9630557	0	2
	BEN	Lung	Carcinoma	753534	0.851915	0.921139	0.190429	0.926083	0.0701484	0.0843744	0.011567	0.0187069	0.0608836	0.0223608	0.0318595	0.145083		12	2461223	14221198	0	3
	CALU-6	Lung	Carcinoma	724859	0.69739	0.858453	0.483945	0.932021	0.0889656	0.0800567	0.00883935	0.0174195	0.0556473	0.0287792	0.037622	0.154113		12	150443	23034322	0	4
	CHAGO-K-1	Lung	Carcinoma	687596	0.785408	0.85829	0.411471	0.911963	0.0728776	0.109727	0.00374532	0.021766	0.0440808	0.0208756	0.0175221	0.119443		12	150443	14496713	1	2
	COLO-668	Lung	Carcinoma	910692	0.874365	0.912316	0.743586	0.970015	0.0787356	0.0885922	0.00579628	0.0211521	0.0364453	0.0308728	0.0302625	0.195011		12	2235628	9630557	0	3
	COR-L105	Lung	Carcinoma	906805	0.893748	0.911634	0.197095	0.946419	0.110132	0.12165	0.00688195	0.0257823	0.0442282	0.0221254	0.0327489	0.140431		12	6577677	31245904	0	2
	COR-L23	Lung	Carcinoma	687780	0.843947	0.919506	0.38943	0.960262	0.149724	0.0967485	0.0131254	0.0257726	0.0608764	0.0278159	0.0402366	0.168018		12	4493393	25298387	0	2
	COR-L279	Lung	Carcinoma	910937	0.846734	0.882682	0.916322	0.907943	0.11299	0.10966	0.00776042	0.0228104	0.0534884	0.0351911	0.0561217	0.147751		12	150443	133778190	2	4
	COR-L88	Lung	Carcinoma	906808	0.806512	0.909972	0.750289	0.909913	0.156353	0.104827	0.00780506	0.00482456	0.0548523	0.0266023	0.0426363	0.133584		12	150443	9630557	2	6
	CPC-N	Lung	Carcinoma	753547	0.700713	0.93224	0.85318	0.915845	0.0726399	0.0720552	0.012248	0.012551	0.0505647	0.0238405	0.032097	0.175303		12	150443	133778190	1	2
	DMS-273	Lung	Carcinoma	687985	0.683009	0.929141	0.837672	0.935026	0.146605	0.121558	0.0310845	0.0241602	0.0628497	0.0463498	0.0549173	0.196124		12	150443	133778190	0	2
	DMS-53	Lung	Carcinoma	907295	0.843122	0.898239	0.754337	0.922117	0.0814681	0.0355522	0.000368189	0.00686314	0.039615	0.0236405	0.0383609	0.122706		12	5993447	11504091	1	5
	DMS-79	Lung	Carcinoma	753551	0.865333	0.928022	0.935657	0.932949	0.235729	0.138118	0.0175356	0.028475	0.0636409	0.0300386	0.0637956	0.140653		12	150443	9630557	2	4
	EKVX	Lung	Carcinoma	905970	0.858986	0.938953	0.368115	0.949386	0.0921846	0.109638	0.0103986	0.0244572	0.0547896	0.0314051	0.0389185	0.164961		12	4066928	9630557	0	3
	EPLC-272H	Lung	Carcinoma	753556	0.87931	0.94271	0.483616	0.95207	0.358971	0.0882537	0.0045819	0.0245296	0.0574438	0.0111248	0.0124024	0.14694		12	1377221	8601982	1	3
	HOP-92	Lung	Carcinoma	905973	0.895721	0.940355	0.712773	0.947695	0.086415	0.0807413	0.00210007	0.0107249	0.0587562	0.0262589	0.0312236	0.142766		12	1592828	11142063	0	3
	IA-LM	Lung	Carcinoma	910779	0.811932	0.921472	0.166733	0.927549	0.106948	0.0516588	0.0103535	0.0230936	0.0440281	0.0245932	0.0400578	0.204816		12	5076371	7033382	0	4
	IST-SL1	Lung	Carcinoma	753564	0.842233	0.924819	0.816002	0.936614	0.105231	0.0877332	0.010918	0.0165241	0.0379161	0.0226968	0.0426263	0.153998		12	150443	28359774	2	4
	IST-SL2	Lung	Carcinoma	753565	0.873625	0.915963	0.925487	0.92934	0.129317	0.111004	0.00656331	0.0160227	0.0463683	0.0364191	0.0318603	0.148264		12	150443	9633871	1	2
	KNS-62	Lung	Carcinoma	753569	0.874562	0.923137	0.106721	0.952392	0.0799077	0.100106	0.000382292	0.022567	0.0543308	0.024511	0.0402046	0.164712		12	150443	30235581	0	3
	LB647-SCLC	Lung	Carcinoma	753582	0.792724	0.919071	0.53687	0.952448	0.125022	0.10003	0.00173145	0.00744965	0.0428427	0.0233497	0.0345449	0.132531		12	150443	63306735	1	2
	LC-2-AD	Lung	Carcinoma	907786	0.874932	0.929234	0.218832	0.940207	0.125113	0.0875304	0.0126946	0.0230482	0.0575733	0.0311583	0.0371207	0.166908		12	150443	9630557	1	3
	LCLC-97TM1	Lung	Carcinoma	946361	0.862016	0.907911	0.497026	0.922957	0.0716716	0.0656855	0	0.0192194	0.0513277	0.0172063	0.0303864	0.122948		12	150443	9630557	0	4
	LK-2	Lung	Carcinoma	687787	0.859755	0.902867	0.853059	0.909155	0.0774049	0.0804905	0.00773533	0.0110381	0.0573995	0.00771582	0.0451331	0.158028		12	150443	41591383	1	3
	LU-134-A	Lung	Carcinoma	753588	0.658487	0.930805	0.716596	0.932873	0.1134	0.0867834	0.00460251	0.00784638	0.0608309	0.0161954	0.0353348	0.160836		12	150443	30235581	0	2
	LU-135	Lung	Carcinoma	713899	0.688309	0.912868	0.837149	0.923802	0.157215	0.121044	0.000368494	0.024525	0.0462595	0.0277868	0.0343965	0.142275		12	6619054	7033592	0	3
	LU-139	Lung	Carcinoma	713878	0.818471	0.889217	0.510808	0.977766	0.120536	0.0999248	0.00201174	0.0159992	0.061794	0.0284608	0.0483977	0.147548		12	150443	57114100	1	4
	LU-165	Lung	Carcinoma	753589	0.739698	0.933829	0.647894	0.924601	0.0773592	0.113771	0.0115039	0.0262528	0.0402295	0.0194198	0.0286821	0.146637		12	150443	11511578	0	1
	LU-65	Lung	Carcinoma	724863	0.900828	0.940782	0.256125	0.936585	0.0844745	0.114902	0.0100254	0.0190641	0.0563567	0.0184072	0.0327306	0.150626		12	150443	24930539	2	4
	LU-99A	Lung	Carcinoma	907796	0.866443	0.929905	0.550999	0.922352	0.0755092	0.119012	0	0.0208842	0.0440168	0.0235068	0.0393143	0.133305		12	150443	9633871	0	3
	LXF-289	Lung	Carcinoma	753592	0.85593	0.934516	0.474059	0.90885	0.0622847	0.0895782	0.0125654	0.0145916	0.0616865	0.0214996	0.0332155	0.141476		12	150443	133778190	1	3
	MS-1	Lung	Carcinoma	753594	0.642504	0.904199	0.312388	0.951768	0.0807628	0.128739	0.0129924	0.0124564	0.0618812	0.0201227	0.0470964	0.133782		12	150443	133778190	1	2
	NCI-H1048	Lung	Carcinoma	687995	0.808059	0.88124	0.866876	0.915739	0.076467	0.123436	0.00898733	0.0153186	0.0560347	0.0252654	0.0454398	0.182431		12	150443	9630557	1	2
	NCI-H1092	Lung	Carcinoma	687997	0.812967	0.877798	0.892041	0.91902	0.173475	0.0786013	0.00816104	0.0186632	0.0633978	0.0189784	0.041094	0.134024		12	3109731	9630557	1	3
	NCI-H1105	Lung	Carcinoma	908468	0.88368	0.913808	0.940679	0.954938	0.168037	0.0601596	0	0.0064121	0.0432292	0.0124176	0.0354377	0.123327		12	150443	13066220	2	4
	NCI-H1155	Lung	Carcinoma	908467	0.371637	0.830417	0.203022	0.903571	0.0735221	0.0674279	0.00884117	0.0189358	0.0400334	0.0151264	0.0295287	0.14598		12	150443	9633871	0	2
	NCI-H128	Lung	Carcinoma	753597	0.817075	0.908659	0.776024	0.911468	0.265684	0.0716616	0.00177936	0.0162898	0.0486729	0.0233021	0.0354634	0.162839		12	2259968	52442691	1	4
	NCI-H1355	Lung	Carcinoma	724866	0.88191	0.919685	0.699905	0.942901	0.0684885	0.101996	0.0130159	0.0198584	0.0599406	0.0292797	0.0211252	0.148637		12	150443	34796129	1	2
	NCI-H1395	Lung	Carcinoma	684681	0.858236	0.913559	0.158512	0.792298	0.0807584	0.0998431	0.00418958	0.0209671	0.0656773	0.0176912	0.033606	0.144284		12	150443	8695310	1	3
	NCI-H1417	Lung	Carcinoma	688001	0.711413	0.918952	0.904259	0.935801	0.0932017	0.0937314	0.00533992	0.0196602	0.0511201	0.0269472	0.0386134	0.203925		12	150443	73669855	2	4
	NCI-H1436	Lung	Carcinoma	908469	0.782501	0.919895	0.860768	0.938043	0.244388	0.100741	0.00278003	0.022195	0.0584461	0.0286337	0.0466637	0.145344		12	150443	77799416	1	2
	NCI-H146	Lung	Carcinoma	910899	0.658507	0.8672	0.813667	0.904826	0.164098	0.081186	0.00963625	0.023408	0.0404883	0.0351249	0.0322841	0.156292		12	5192358	9630557	2	5
	NCI-H1563	Lung	Carcinoma	753600	0.853839	0.936734	0.560585	0.932403	0.225273	0.143159	0.000281743	0.0278723	0.0568655	0.030289	0.0547061	0.257802		12	2345295	57062638	1	3
	NCI-H1581	Lung	Carcinoma	908471	0.752152	0.917431	0.729818	0.969446	0.0928638	0.0741598	0.00831237	0.0264177	0.0563638	0.0294555	0.0398587	0.158398		12	150443	31764692	0	2
	NCI-H1623	Lung	Carcinoma	687798	0.854957	0.905528	0.647271	0.91501	0.0891789	0.0874644	0.00502555	0.0228284	0.0366157	0.0306287	0.0336394	0.142123		12	5681161	12323618	2	4
	NCI-H1648	Lung	Carcinoma	687799	0.88842	0.916847	0.514978	0.924617	0.0861866	0.104347	0.00654871	0.0144464	0.0556166	0.0257842	0.0287115	0.17415		12	150443	48808655	1	3
	NCI-H1650	Lung	Carcinoma	687800	0.872825	0.946152	0.726792	0.916907	0.0978174	0.107825	0.00497822	0.0321073	0.0695632	0.0252771	0.0436295	0.150676		12	150443	9633871	0	2
	NCI-H1651	Lung	Carcinoma	910900	0.759104	0.823444	0.163569	0.888937	0.100689	0.0903372	0.00341978	0.0141207	0.0570431	0.0281248	0.0400607	0.104017		12	5890436	7375491	0	5
	NCI-H1666	Lung	Carcinoma	908473	0.917564	0.926547	0.700958	0.907049	0.0769976	0.117159	0.00429599	0.0227156	0.0297921	0.0224053	0.0392008	0.111762		12	150443	11381424	1	2
	NCI-H1693	Lung	Carcinoma	687802	0.768192	0.897726	0.51255	0.928006	0.112052	0.104254	0.00545046	0.0105886	0.0467881	0.0247522	0.0375796	0.133748		12	5681161	9630557	1	2
	NCI-H1694	Lung	Carcinoma	688006	0.774391	0.809816	0.697695	0.873841	0.0801017	0.0505265	0.0108741	0.0179661	0.0522077	0.0205484	0.0363393	0.145253		12	1335144	9630557	2	4
	NCI-H1703	Lung	Carcinoma	908474	0.810002	0.887241	0.547259	0.951813	0.0715949	0.0991818	0.0187061	0.0225305	0.0597339	0.0302966	0.036741	0.13323		12	150443	37857751	1	4
	NCI-H1734	Lung	Carcinoma	722058	0.900215	0.935467	0.487826	0.963721	0.189196	0.0396011	0	0.01435	0.0515625	0.0110206	0.0448133	0.127135		12	150443	22666834	1	2
	NCI-H1755	Lung	Carcinoma	908475	0.865431	0.908812	0.733188	0.940799	0.114798	0.0545687	0.00474415	0.00992673	0.0430417	0.0225653	0.0356157	0.12496		12	5686024	11504091	0	2
	NCI-H1770	Lung	Carcinoma	687804	0.797038	0.892812	0.776396	0.925141	0.0932299	0.0490731	0.00840022	0.0235592	0.0745803	0.0130808	0.0412983	0.170835		12	150443	30308868	1	3
	NCI-H1792	Lung	Carcinoma	724868	0.88376	0.938603	0.797213	0.91586	0.0779162	0.0927754	0.00629003	0.0189093	0.0550664	0.0244925	0.0308587	0.149144		12	150443	8505137	1	2
	NCI-H1793	Lung	Carcinoma	908463	0.906697	0.946032	0.922056	0.951215	0.084814	0.0606574	0.00802446	0.0163974	0.0517759	0.0133458	0.0254103	0.173949		12	150443	24065534	0	2
	NCI-H1838	Lung	Carcinoma	687807	0.875306	0.939439	0.823721	0.941424	0.066875	0.100787	0.00735027	0.0257528	0.0483606	0.0232808	0.0367987	0.143105		12	486833	11220827	0	3
	NCI-H187	Lung	Carcinoma	688007	0.849197	0.873239	0.76366	0.857282	0.140065	0.0949619	0	0.0162725	0.0487898	0.0271052	0.0554736	0.137209		12	150443	19404395	1	3
	NCI-H1963	Lung	Carcinoma	688010	0.676971	0.915781	0.823473	0.904191	0.242684	0.122307	0.0045122	0.0216349	0.0599082	0.0333834	0.055283	0.187248		12	150443	29595923	1	2
	NCI-H1993	Lung	Carcinoma	908476	0.920287	0.938675	0.249886	0.959549	0.0637106	0.0926325	0.0152434	0.0312593	0.0778649	0.0221135	0.0281132	0.193307		12	6603732	6758563	0	3
	NCI-H2009	Lung	Carcinoma	724873	0.856885	0.894198	0.144504	0.911593	0.0711443	0.0827636	0.00312352	0.0189207	0.0542462	0.0276632	0.0296339	0.143553		12	150443	17581476	0	4
	NCI-H2029	Lung	Carcinoma	688011	0.882762	0.914839	0.904425	0.952065	0.316891	0.0815895	0.00844333	0.0165868	0.0507289	0.0315303	0.0329711	0.158302		12	1711620	33730368	1	2
	NCI-H2030	Lung	Carcinoma	722045	0.815669	0.891187	0.754513	0.923889	0.0837562	0.0927775	0.0138389	0.0192497	0.0518274	0.0272918	0.0338708	0.129725		12	2585733	9633871	0	2
	NCI-H2081	Lung	Carcinoma	908480	0.821298	0.914124	0.884881	0.908342	0.0742577	0.040019	0.0103496	0.026527	0.057933	0.0190013	0.0369888	0.131614		12	150443	9630557	2	4
	NCI-H2087	Lung	Carcinoma	724834	0.890852	0.944241	0.602142	0.941119	0.066288	0.0486915	0.00471172	0.0156579	0.0429937	0.0146841	0.0261071	0.152807		12	150443	9633871	0	2
	NCI-H209	Lung	Carcinoma	688013	0.783205	0.911624	0.72939	0.877992	0.0865701	0.0733508	0.0093251	0.0168216	0.0596523	0.0280531	0.0446423	0.188356		12	1354345	31280591	2	4
	NCI-H2122	Lung	Carcinoma	722046	0.880935	0.933132	0.510296	0.984397	0.0700173	0.114394	0.000733377	0.0135635	0.0526824	0.0229889	0.0352899	0.14087		12	150443	53426400	0	2
	NCI-H2126	Lung	Carcinoma	687814	0.885496	0.925964	0.724924	0.939061	0.101664	0.05597	0.00738051	0.0153715	0.0454937	0.0155286	0.0416341	0.158424		12	150443	27645993	0	3
	NCI-H2141	Lung	Carcinoma	688014	0.862978	0.839937	0.862524	0.931708	0.154147	0.0901301	0.00957885	0.0129658	0.0243375	0.0238508	0.0325525	0.102688		12	150443	9633871	2	4
	NCI-H2170	Lung	Carcinoma	687815	0.849314	0.917483	0.755508	0.908025	0.0909286	0.107718	0.00372648	0.021069	0.050328	0.0269799	0.0303048	0.125282		12	150443	7817772	4	8
	NCI-H2196	Lung	Carcinoma	908481	0.920545	0.93999	0.891149	0.959464	0.106735	0.101317	0.00661089	0.0139594	0.0545485	0.016662	0.0388169	0.15496		12	3531293	11764736	0	1
	NCI-H2227	Lung	Carcinoma	688018	0.721428	0.652263	0.479148	0.969783	0.0889384	0.066937	0.0163336	0.013288	0.0847081	0.0303129	0.048616	0.162651		12	2294263	63192104	1	2
	NCI-H2228	Lung	Carcinoma	687816	0.870502	0.915396	0.109151	0.919659	0.0883942	0.0851661	0.00373586	0.0253931	0.059371	0.0204967	0.0349944	0.107756		12	150443	9633871	2	4
	NCI-H2291	Lung	Carcinoma	724874	0.882307	0.897281	0.794382	0.943893	0.253026	0.0815336	0.00950221	0.0348165	0.0440362	0.0246712	0.0356205	0.132011		12	150443	30396545	0	4
	NCI-H2342	Lung	Carcinoma	687819	0.879486	0.93832	0.840137	0.947495	0.27802	0.109131	0.00847458	0.0160563	0.0619582	0.0200647	0.0254473	0.173376		12	150443	9630557	0	2
	NCI-H2347	Lung	Carcinoma	687820	0.892481	0.931243	0.78631	0.932699	0.0920978	0.101461	0.00774747	0.017611	0.049378	0.0251906	0.0316786	0.17984		12	150443	9630557	2	4
	NCI-H2405	Lung	Carcinoma	687821	0.845044	0.924777	0.232506	0.942321	0.103132	0.090549	0.00544629	0.010457	0.0609695	0.0326824	0.0404805	0.14312		12	150443	28273912	2	4
	NCI-H250	Lung	Carcinoma	924241	0.847487	0.906933	0.896186	0.936409	0.539638	0.477383	0.139751	0.242941	0.241118	0.180319	0.1449	0.418151		12	150443	6980181	2	4
	NCI-H292	Lung	Carcinoma	753604	0.88594	0.932781	0.543675	0.932427	0.0948602	0.105572	0.0114876	0.0183113	0.052366	0.028932	0.0192722	0.154813		12	150443	57810104	1	2
	NCI-H322M	Lung	Carcinoma	905967	0.842245	0.931876	0.688205	0.917029	0.0986797	0.091243	0.0102518	0.0246997	0.0461355	0.0327769	0.0431421	0.185834		12	1607512	8454415	0	3
	NCI-H345	Lung	Carcinoma	688021	0.749028	0.922143	0.9262	0.944575	0.35556	0.0874609	0.0105934	0.0203308	0.0830211	0.0327654	0.0493635	0.159713		12	150443	40721069	1	3
	NCI-H358	Lung	Carcinoma	908465	0.896396	0.939292	0.22117	0.950096	0.0811276	0.085224	0.00256911	0.0274931	0.067259	0.0277814	0.0341751	0.186122		12	150443	23613140	0	2
	NCI-H378	Lung	Carcinoma	688022	0.816105	0.916325	0.783557	0.944759	0.119451	0.079107	0.00324822	0.0183097	0.0444776	0.0217613	0.0318298	0.153361		12	150443	9630557	1	2
	NCI-H446	Lung	Carcinoma	688023	0.818863	0.926114	0.900914	0.931377	0.0850623	0.0732495	0.0114492	0.0136903	0.0507281	0.0154641	0.0414424	0.146772		12	150443	7450254	2	4
	NCI-H520	Lung	Carcinoma	908443	0.901081	0.936829	0.858517	0.931851	0.0858032	0.108845	0.00790806	0.0225891	0.0577394	0.0239956	0.0351502	0.146975		12	150443	9633871	2	5
	NCI-H522	Lung	Carcinoma	905944	0.806117	0.88393	0.655156	0.925556	0.0800864	0.0799966	0.0149602	0.0176229	0.0526766	0.02452	0.0398826	0.13946		12	150443	50281414	0	2
	NCI-H524	Lung	Carcinoma	908483	0.723082	0.934306	0.857908	0.933754	0.21697	0.108365	0.0120093	0.0233081	0.0669573	0.0325503	0.0502092	0.318749		12	150443	28239155	1	2
	NCI-H526	Lung	Carcinoma	688025	0.848792	0.91025	0.608785	0.920648	0.091374	0.0921323	0.00647816	0.0184997	0.038379	0.0218445	0.0386361	0.157115		12	150443	9630557	1	3
	NCI-H596	Lung	Carcinoma	908459	0.863826	0.921389	0.67898	0.943958	0.0841578	0.122208	0.0104846	0.020828	0.0679519	0.0153589	0.0322207	0.146739		12	150443	12352141	1	2
	NCI-H64	Lung	Carcinoma	688026	0.779423	0.84142	0.596275	0.878602	0.243289	0.0985586	0.00313141	0.0152579	0.048913	0.0244393	0.0432216	0.135864		12	5612994	7427311	2	7
	NCI-H650	Lung	Carcinoma	722066	0.85251	0.919406	0.235808	0.929677	0.0890526	0.0560541	0.00792752	0.0158267	0.0492008	0.0233434	0.0519412	0.133391		12	5749281	7295503	0	6
	NCI-H661	Lung	Carcinoma	687829	0.786355	0.889861	0.837499	0.933804	0.250656	0.104832	0.0135758	0.0204819	0.0513781	0.0157106	0.0265786	0.143459		12	150443	9626772	0	2
	NCI-H69	Lung	Carcinoma	688027	0.800178	0.928914	0.917894	0.953464	0.137372	0.108444	0.0138305	0.018131	0.0563161	0.0261682	0.0422843	0.169603		12	150443	10551310	1	2
	NCI-H748	Lung	Carcinoma	909194	0.813342	0.91796	0.864687	0.940641	0.234326	0.0810215	0.000332364	0.0154079	0.0507764	0.0186201	0.0344202	0.18165		12	150443	31698431	1	2
	NCI-H810	Lung	Carcinoma	925341	0.828417	0.896058	0.512112	0.917698	0.0863509	0.084538	0.00937012	0.0151331	0.0453124	0.0280395	0.0303869	0.149497		12	150443	9630557	2	4
	NCI-H82	Lung	Carcinoma	688031	0.850565	0.913676	0.792486	0.950431	0.100858	0.088457	0.00494382	0.0202901	0.0440706	0.0204644	0.0351289	0.153028		12	150443	9630557	1	3
	NCI-H838	Lung	Carcinoma	910399	0.867127	0.937332	0.832378	0.968274	0.0739252	0.108509	0.00912427	0.0209487	0.0962382	0.0301718	0.0487106	0.135208		12	150443	21039859	0	2
	RERF-LC-FM	Lung	Carcinoma	930081	0.823864	0.913821	0.89042	0.9525	0.103817	0.0706937	0.00787462	0.022193	0.0444711	0.0219118	0.0319343	0.138826		12	150443	9739997	2	5
	RERF-LC-MS	Lung	Carcinoma	910931	0.67608	0.926312	0.461083	0.900621	0.0941266	0.106471	0.0101148	0.0196023	0.053525	0.0207917	0.0437788	0.175583		12	1855824	9630557	0	4
	SBC-1	Lung	Carcinoma	713885	0.883918	0.94336	0.912976	0.99302	0.103424	0.0677873	0.0072531	0.0130055	0.0430464	0.0189514	0.0400297	0.164773		12	150443	30279385	2	4
	SBC-5	Lung	Carcinoma	713880	0.848423	0.889792	0.25807	0.918965	0.0751234	0.105135	0.00515891	0.0205923	0.0468307	0.0227983	0.029129	0.134568		12	150443	9630557	1	3
	SK-LU-1	Lung	Carcinoma	909721	0.824116	0.897452	0.700763	0.919068	0.132284	0.069887	0	0.0152754	0.0502621	0.0164137	0.0369519	0.136165		12	150443	15434189	2	6
	SK-MES-1	Lung	Carcinoma	909728	0.858539	0.913115	0.0659748	0.890808	0.0719598	0.0957147	0.0118846	0.0205271	0.0542739	0.0213596	0.0252182	0.143806		12	150443	99691995	0	2
	SW1573	Lung	Carcinoma	724878	0.880501	0.939293	0.187484	0.920833	0.306102	0.121386	0	0.0280514	0.054687	0.0286014	0.0527084	0.333187		12	875355	9630557	0	4
	SW900	Lung	Carcinoma	724879	0.871971	0.935735	0.346557	0.9371	0.0958453	0.101172	0.00264768	0.0200144	0.0407831	0.029173	0.0334355	0.111089		12	3826643	15456838	0	3
	LCLC-103H	Lung	Large Cell Carcinoma	753586	0.81275	0.878019	0.401427	0.893869	0.101465	0.0835184	0.00577994	0.0218138	0.0614254	0.0297177	0.0332229	0.152759		12	2730451	86135692	1	4
	NCI-H740	Lung	Lung	1331055	0.833489	0.897374	0.792377	0.92287	0.180133	0.107509	0.00524966	0.0240964	0.0492513	0.0259799	0.0430487	0.226768		12	150443	9630557	2	4
	COR-L321	Lung	Lung Carcinoma	1322213	0.816859	0.90012	0.902138	0.890965	0.105692	0.0918895	0.00901532	0.025426	0.0561454	0.0242822	0.044732	0.167142		12	150443	92718558	1	2
	LOU-NH91	Lung	Lung Squamous Cell Carcinoma	1298226	0.892763	0.931618	0.206531	0.953482	0.0901925	0.0736812	0.007	0.0161269	0.102465	0.023613	0.0540186	0.143462		12	150443	9627239	0	2
	HCC-366	Lung	Na	1240144	0.89664	0.934776	0.792038	0.946934	0.107724	0.0768777	0.0147586	0.0171592	0.061339	0.0270086	0.0350492	0.163284		12	150443	63087352	2	3
	A549	Lung	Non Small Cell Carcinoma	905949	0.860721	0.909782	0.45373	0.923159	0.086273	0.0719526	0.00566273	0.00648731	0.0320826	0.0127678	0.034474	0.112201		12	150443	133778190	0	3
	CAL-12T	Lung	Non Small Cell Carcinoma	753540	0.88052	0.924623	0.791553	0.878643	0.0694446	0.137273	0.0137304	0.0186541	0.0584942	0.0292449	0.0498176	0.160806		12	150443	9630557	0	2
	NCI-H1299	Lung	Non Small Cell Carcinoma	724831	0.802301	0.849959	0.386324	0.925871	0.0920691	0.0802593	0.00581208	0.0120433	0.0329224	0.0210598	0.0217516	0.116876		12	150443	28397175	2	7
	NCI-H1975	Lung	Non Small Cell Carcinoma	924244	0.85553	0.924144	0.746966	0.949089	0.0587459	0.101351	0.00950771	0.0151877	0.0504919	0.0245323	0.0233431	0.130674		12	150443	9630557	0	2
	NCI-H23	Lung	Non Small Cell Carcinoma	905942	0.72857	0.804934	0.256103	0.948794	0.0681542	0.0748977	0.00533658	0.00557967	0.0268932	0.0211692	0.0388225	0.120177		12	150443	9630557	1	4
	PC-14	Lung	Non Small Cell Carcinoma	753608	0.838539	0.92659	0.345164	0.900419	0.0888815	0.0996011	0.00702835	0.0276442	0.046462	0.0284822	0.033048	0.153817		12	2880322	9332607	2	5
	HCC-15	Lung	Non-Small Cell Lung Cancer	1240143	0.861933	0.93276	0.640374	0.964505	0.0974843	0.121069	0.00593908	0.0298599	0.064851	0.0230461	0.0360861	0.151519		12	150443	89908691	1	2
	HCC-44	Lung	Non-Small Cell Lung Cancer	1240145	0.852534	0.929514	0.403514	0.932479	0.0645623	0.0722132	0	0.00619082	0.0493004	0.0278975	0.0319314	0.133187		12	150443	9630557	0	3
	HCC-78	Lung	Non-Small Cell Lung Cancer	1290908	0.88376	0.925714	0.551857	0.969746	0.127724	0.0891474	0	0.021584	0.0456136	0.0169172	0.0202462	0.206376		12	150443	9630557	2	4
	HCC-827	Lung	Non-Small Cell Lung Cancer	1240146	0.885044	0.952974	0.826295	0.926717	0.0841443	0.0620547	0	0.01	0.06284	0.0214332	0.036102	0.153275		12	150443	9630557	0	3
	NCI-H1435	Lung	Non-Small Cell Lung Cancer	1298347	0.858897	0.916036	0.337808	0.926091	0.0823627	0.10094	0.00930184	0.0262561	0.0596009	0.0384402	0.0468619	0.150287		12	150443	75162505	1	2
	NCI-H1568	Lung	Non-Small Cell Lung Cancer	1298348	0.889572	0.930888	0.481589	0.962719	0.0947641	0.0880208	0	0	0.0424676	0.0130523	0.022451	0.126962		12	150443	41719526	1	3
	NCI-H1869	Lung	Non-Small Cell Lung Cancer	1240183	0.893934	0.926441	0.864152	0.920176	0.0839672	0.0551432	0.00599299	0.0139228	0.0463676	0.0212913	0.0421305	0.124683		12	875355	10386983	0	4
	NCI-H1915	Lung	Non-Small Cell Lung Cancer	1240184	0.880986	0.931867	0.516049	0.937965	0.0770703	0.105478	0.00678193	0.0224685	0.0583444	0.0299247	0.0354503	0.127946		12	5660207	20985586	1	3
	NCI-H1944	Lung	Non-Small Cell Lung Cancer	1240185	0.787964	0.871782	0.356902	0.906027	0.0693784	0.0479754	0.00239969	0.0177047	0.0604065	0.0146274	0.0333914	0.143031		12	150443	9630557	1	3
	NCI-H2023	Lung	Non-Small Cell Lung Cancer	1240187	0.840359	0.895236	0.420145	0.88603	0.0802986	0.0853962	0.0101084	0.0185678	0.0423742	0.0316859	0.0396821	0.133671		12	150443	9630557	1	3
	NCI-H2085	Lung	Non-Small Cell Lung Cancer	687812	0.881656	0.942142	0.86644	0.940321	0.146419	0.0916585	0.00733114	0.0168501	0.0584056	0.0182378	0.0183328	0.367431		12	3732540	13406635	1	2
	NCI-H2110	Lung	Non-Small Cell Lung Cancer	1298351	0.869071	0.933388	0.558419	0.931038	0.0898135	0.0932409	0.00939826	0.0134255	0.0563141	0.0309979	0.0439259	0.166805		12	898662	38377458	1	3
	NCI-H2135	Lung	Non-Small Cell Lung Cancer	1298352	0.892512	0.92763	0.399237	0.915261	0.0639065	0.0516697	0.00646063	0.0107105	0.0468076	0.0229504	0.0355318	0.130811		12	150443	9630557	0	4
	NCI-H2172	Lung	Non-Small Cell Lung Cancer	1298353	0.865275	0.938344	0.559853	0.958145	0.0890805	0.070125	0.00391162	0.0208376	0.0453777	0.0171361	0.0285734	0.144293		12	150443	33502168	0	3
	NCI-H2444	Lung	Non-Small Cell Lung Cancer	1298356	0.844388	0.922834	0.768013	0.946289	0.129367	0.0988782	0.00865483	0.0238528	0.0478653	0.0365533	0.0437815	0.143149		12	875355	9633871	0	4
	NCI-H647	Lung	Non-Small Cell Lung Cancer	1240191	0.831318	0.883989	0.348565	0.895324	0.0793241	0.0799337	0.0135434	0.0226015	0.0605935	0.0224461	0.0408942	0.122182		12	150443	37888239	0	4
	COR-L303	Lung	Small Cell Carcinoma	1297438	0.643085	0.927857	0.758624	0.934083	0.122802	0.0940681	0.0152174	0.0227306	0.0589692	0.0235856	0.0546743	0.153416		12	150443	100917855	2	4
	COR-L311	Lung	Small Cell Carcinoma	687980	0.699965	0.909937	0.66449	0.880803	0.074653	0.090707	0.00915491	0.00917876	0.0570367	0.0237758	0.041366	0.174496		12	150443	29720912	1	3
	COR-L95	Lung	Small Cell Carcinoma	1297439	0.868661	0.911135	0.911813	0.916967	0.213524	0.0974283	0.00889592	0.0175378	0.0568923	0.0268621	0.0385151	0.151115		12	150443	133778190	1	3
	DMS-114	Lung	Small Cell Carcinoma	687983	0.856612	0.918205	0.871311	0.918346	0.0736763	0.0932123	0.00483149	0.0111386	0.0383018	0.0169368	0.0264015	0.120514		12	1015709	9630557	1	3
	NCI-H1304	Lung	Small Cell Carcinoma	753599	0.670836	0.919396	0.874804	0.917928	0.113979	0.0929194	0.0134913	0.0168202	0.0431107	0.0318369	0.028383	0.149114		12	150443	9630557	1	3
	NCI-H2171	Lung	Small Cell Carcinoma	688015	0.523987	0.876575	0.574292	0.905052	0.270728	0.0881244	0.0115186	0.0105475	0.0432541	0.0208871	0.0610651	0.138236		12	5692000	6749931	0	4
	NCI-H510A	Lung	Small Cell Carcinoma	753605	0.877192	0.923456	0.834353	0.922845	0.0932398	0.0779704	0.0133885	0.0145519	0.0797075	0.0339588	0.0402521	0.149148		12	5525213	8357507	0	2
	SW1271	Lung	Small Cell Carcinoma	1299062	0.871045	0.917764	0.352531	0.923727	0.107135	0.0982959	0.00792557	0.00489787	0.0481213	0.0303457	0.0398426	0.15004		12	150443	32947560	2	4
	SBC-3	Lung	Small Cell Carcinoma (Oat Cell Type)	753610	0.869152	0.9152	0.381149	0.938257	0.0786932	0.0983528	0.0133884	0.0330994	0.0760059	0.0296629	0.0612873	0.143159		12	150443	9630557	0	2
	HCC-33	Lung	Small Cell Lung Cancer	1303901	0.686419	0.874421	0.887476	0.905751	0.156171	0.107774	0.0112261	0.0112442	0.0533915	0.0342738	0.042797	0.283848		12	150443	8256292	2	5
	NCI-H1341	Lung	Small Cell Lung Cancer	1330964	0.789477	0.931241	0.934363	0.895756	0.307007	0.0857594	0.00503563	0.0217151	0.0614674	0.0212757	0.0424965	0.216269		12	150443	11185604	1	3
	NCI-H1688	Lung	Small Cell Lung Cancer	1298349	0.807847	0.904075	0.731107	0.872185	0.0597909	0.0621548	0.0110157	0.0246321	0.0611555	0.01042	0.0417827	0.147167		12	150443	8918752	0	2
	NCI-H1836	Lung	Small Cell Lung Cancer	1240182	0.817185	0.923244	0.900689	0.923056	0.160733	0.100162	0.0129896	0.0227729	0.0576589	0.0312915	0.0599053	0.178541		12	150443	9630557	2	4
	NCI-H1876	Lung	Small Cell Lung Cancer	1330972	0.667934	0.861694	0.212453	0.903732	0.120642	0.106712	0.00328703	0.0102878	0.0548564	0.0302432	0.0647249	0.128234		12	5980923	9630557	0	3
	NCI-H196	Lung	Small Cell Lung Cancer	1240186	0.862094	0.933597	0.201011	0.931498	0.0801212	0.0957843	0.00733596	0.0222308	0.0701434	0.0349246	0.0328942	0.204085		12	4486970	12000744	0	1
	NCI-H2066	Lung	Small Cell Lung Cancer	1330973	0.896681	0.936795	0.738386	0.931091	0.0984079	0.0730257	0.023118	0.024095	0.0599248	0.0366072	0.0386598	0.158354		12	150443	9630557	1	2
	NCI-H211	Lung	Small Cell Lung Cancer	1240189	0.848631	0.921426	0.842346	0.921837	0.0685278	0.0841441	0.00751164	0.0452479	0.0928982	0.0224872	0.0304529	0.217011		12	150443	20648584	1	2
	NCI-H841	Lung	Small Cell Lung Cancer	1240192	0.858661	0.891412	0.673283	0.91548	0.0909986	0.0975842	0.0169164	0.0181143	0.055095	0.0298627	0.0561068	0.156357		12	2654302	9013755	1	2
	NCI-H847	Lung	Small Cell Lung Cancer	1240193	0.716698	0.939228	0.896693	0.957	0.236602	0.101108	0.00308159	0.0304175	0.062244	0.038029	0.0534418	0.169763		12	150443	133778190	2	3
	LC-1-SQ	Lung	Squamous Carcinoma	1298223	0.816781	0.890487	0.362234	0.903842	0.0820038	0.123708	0.0130696	0.0362488	0.0607877	0.0347499	0.0500662	0.169893		12	150443	41706974	1	3
	RERF-LC-SQ1	Lung	Squamous Carcinoma	1298538	0.876306	0.93861	0.413392	0.924991	0.0748501	0.0959215	0.0151983	0.0256999	0.0508561	0.0233217	0.0418852	0.165481		12	150443	111350655	1	3
	EBC-1	Lung	Squamous Cell Carcinoma	753554	0.868679	0.938394	0.121038	0.935968	0.28239	0.0965489	0.00807795	0.0248464	0.0373867	0.0255877	0.0320968	0.251618		12	150443	9630557	2	4
	NCI-H226	Lung	Squamous Cell Carcinoma	905941	0.901478	0.938373	0.597167	0.970517	0.126939	0.102845	0.00826539	0.00292168	0.0443664	0.0202078	0.0410928	0.126093		12	150443	9630557	1	2
	HARA	Lung	Squamous Cell Lung Carcinoma	1240142	0.967133	0.925136	0.43674	0.958875	0.0961561	0.0839532	0	0.008172	0.0440252	0.0210515	0.0401143	0.174166		12	150443	16840527	1	2
	201T	Na	Adenocarcinoma	1287381	0.870058	0.931657	0.643622	0.926236	0.067209	0.0569809	0.00709677	0.00991826	0.0600922	0.0185221	0.0338046	0.140441		12	150443	21974018	0	3
	OVMIU	Na	Adenocarcinoma	1240200	0.892406	0.941402	0.825047	0.95704	0.0608145	0.0706449	0.010201	0.0235925	0.0514479	0.0286572	0.0411569	0.1194		12	150443	32600182	1	2
	SU8686	Na	Adenocarcinoma	1240218	0.850759	0.897409	0.235247	0.921571	0.091572	0.093873	0.0105926	0.0279296	0.0861857	0.0448096	0.0554468	0.15093		12	3095898	15027480	2	4
	ROS-50	Na	B Cell Leukemia	1331025	0.206895	0.963151	0.0313149	0.606375	0.103038	0.113667	0.0105787	0.0259398	0.0488119	0.0253284	0.0499094	0.161415		12	150443	28234023	2	4
	SU-DHL-16	Na	B Cell Lymphoma	1331034	0.550041	0.56658	0.0591394	0.636748	0.199188	0.0701548	0.00633496	0.0265885	0.0406392	0.01658	0.0359964	0.168157		12	150443	9630557	1	2
	WIL2-NS	Na	B Lymphocyte	1331049	0.880775	0.929131	0.0850517	0.926875	0.0876118	0.133215	0.00621118	0.0338154	0.0603935	0.0361187	0.044493	0.195738		12	150443	9630557	1	2
	TK	Na	B-Cell Lymphoma	1331045	0.660407	0.942966	0.0601469	0.944391	0.137677	0.102904	0.00562119	0.020004	0.0584325	0.0223054	0.0336154	0.162853		12	150443	109562460	1	3
	P32-ISH	Na	Burkitt'S Lymphoma	1330987	0.828361	0.90708	0.0554701	0.940737	0.109313	0.101195	0.00299043	0.0239364	0.0668091	0.0183972	0.0511422	0.122788		12	150443	26635075	1	2
	CHSA8926	Na	Chondrosarcoma	1303912	0.88452	0.71447	0.368291	0.924795	0.112418	0.106795	0.00318182	0.0178963	0.0612315	0.0244298	0.0541416	0.142388		12	150443	9478318	1	2
	LNZTA3WT4	Na	Glioblastoma	1240170	0.865025	0.912584	0.37134	0.931915	0.100245	0.115535	0.00554017	0.020963	0.0908637	0.0312357	0.0565457	0.155097		12	150443	16075810	1	3
	EMC-BAC-1	Na	Na	1503369	0.850583	0.901154	0.350372	0.855424	0.0907164	0.0878229	0.0109907	0.0250902	0.0636015	0.0314349	0.0582481	0.154834		12	150443	9630557	1	3
	EMC-BAC-2	Na	Na	1503370	0.86838	0.865208	0.78451	0.970588	0.0747345	0.0913111	0.01706	0.0169219	0.0792828	0.0310725	0.0491254	0.163817		12	150443	9630557	0	2
	JHOS-3	Na	Na	1480358	0.87331	0.922103	0.748739	0.964227	0.0920157	0.0918413	0.00863334	0.0212711	0.0765292	0.0325295	0.0759936	0.183045		12	150443	18472811	0	1
	JHU-011	Na	Na	1240161	0.84482	0.932487	0.595778	0.912504	0.0890695	0.0992065	0.00458755	0.0182294	0.0616074	0.0268959	0.0684306	0.149889		12	6169323	7329602	1	4
	NCC010	Na	Na	1509073	0.891286	0.928474	0.534621	0.894069	0.142559	0.128832	0.0154618	0.0337355	0.0688688	0.0248568	0.0627049	0.144961		12	4464430	7650510	1	2
	NCC021	Na	Na	1509074	0.872763	0.905051	0.109293	0.910402	0.0806231	0.103013	0.000900721	0.0165378	0.0460621	0.025914	0.0438632	0.14148		12	150443	15240327	1	2
	OV-17R	Na	Na	1480361	0.779456	0.896176	0.29683	0.928305	0.0823926	0.0922111	0.00857715	0.0172814	0.0667203	0.0286884	0.0654411	0.174583		12	150443	14433765	1	3
	PCI-15A	Na	Na	1240204	0.873043	0.927772	0.179924	0.928312	0.0879993	0.113688	0.0185709	0.0207868	0.0646261	0.0254828	0.0653869	0.148913		12	150443	7320519	0	2
	PCI-30	Na	Na	1298529	0.843979	0.933844	0.391925	0.897161	0.0838781	0.11324	0.0115221	0.0179425	0.0375387	0.02956	0.0156777	0.218282		12	150443	28191348	1	3
	PCI-4B	Na	Na	1298531	0.874646	0.932572	0.369015	0.93543	0.149463	0.0996194	0.011473	0.0216963	0.0557407	0.0272408	0.0534544	0.196955		12	150443	34737779	1	3
	PCI-6A	Na	Na	1240206	0.704186	0.405672	0.357705	0.919402	0.100751	0.122604	0.0192097	0.0250391	0.0673062	0.034179	0.0550186	0.143175		12	150443	9627239	1	4
	PL18	Na	Na	1240208	0.883707	0.931681	0.309699	0.852597	0.084464	0.0857445	0.0108506	0.0305903	0.0692128	0.0354128	0.0435849	0.194807		12	150443	33294661	2	5
	UWB1-289	Na	Na	1480374	0.869007	0.91227	0.838683	0.928758	0.090511	0.100917	0.0130947	0.0261712	0.0633818	0.0323954	0.0552904	0.167077		12	150443	11503874	1	3
	TASK1	Na	Neuroectodermal Tumour	1299067	0.523898	0.878804	0.626621	0.899306	0.0985282	0.101643	0.0144556	0.0143696	0.0552025	0.0214065	0.0454777	0.164119		12	150443	16580264	1	3
	COR-L32	Na	Small Cell Carcinoma	1322212	0.827692	0.932736	0.913904	0.91234	0.205764	0.151194	0.0210075	0.0275312	0.0688302	0.025305	0.0484976	0.201959		12	3695836	15641831	0	2
	SLVL	Na	Splenic B-Cell Lymphoma	1331032	0.840606	0.892298	0.0610282	0.936417	0.0961496	0.096204	0.0204702	0.0279809	0.0640865	0.0300413	0.0318075	0.163276		12	150443	28807665	2	4
	ESO26	Oesophagus	Adenocarcinoma	1503366	0.82757	0.904677	0.32324	0.973985	0.0869396	0.124688	0.00435678	0.0211245	0.0539327	0.0382463	0.063502	0.159202		12	657071	38105138	1	2
	ESO51	Oesophagus	Adenocarcinoma	1503367	0.894543	0.909693	0.567369	0.934987	0.0833002	0.0841693	0	0.0105479	0.0461713	0.0208259	0.0229426	0.154084		12	150443	33421784	1	3
	FLO-1	Oesophagus	Adenocarcinoma	1503361	0.784344	0.878611	0.834913	0.952854	0.0832088	0.0987729	0.0084507	0.0149649	0.058344	0.0304891	0.0575503	0.130768		12	150443	13034695	1	2
	KYAE-1	Oesophagus	Adenocarcinoma	1503368	0.870575	0.931296	0.826554	0.929387	0.0809206	0.103121	0.0134556	0.0311781	0.0622358	0.0313252	0.0569901	0.149634		12	4386773	8596792	0	3
	OACM5-1	Oesophagus	Adenocarcinoma	1503363	0.51558	0.923745	0.532609	0.927008	0.0768185	0.132657	0.00482315	0.0142363	0.0601184	0.0347896	0.0435081	0.147351		12	150443	8688075	0	2
	OACP4C	Oesophagus	Adenocarcinoma	1503362	0.888544	0.927749	0.931483	0.933129	0.0817108	0.105245	0.0111171	0.0321034	0.0678522	0.0306641	0.0243197	0.174593		12	150443	9582583	0	2
	SK-GT-2	Oesophagus	Adenocarcinoma	1503364	0.873591	0.936358	0.620069	0.932457	0.0911331	0.0909453	0.00945606	0.0189397	0.0536386	0.0286997	0.0595261	0.460846		12	150443	29811471	1	3
	SK-GT-4	Oesophagus	Adenocarcinoma	1503365	0.904911	0.91548	0.380087	0.929341	0.11021	0.101404	0.00701522	0.0165198	0.0573811	0.0220946	0.0537006	0.234631		12	5781382	9243294	1	2
	COLO-680N	Oesophagus	Carcinoma	906817	0.874257	0.928679	0.422961	0.939493	0.173136	0.0769596	0.00388944	0.0142294	0.0646961	0.0217024	0.0255958	0.172911		12	150443	9630557	1	3
	EC-GI-10	Oesophagus	Carcinoma	753555	0.871558	0.909618	0.413471	0.93539	0.173599	0.068384	0	0.0137403	0.0412166	0.0293182	0.0370855	0.12505		12	150443	27990358	1	5
	HCE-4	Oesophagus	Carcinoma	753559	0.881087	0.933158	0.658263	0.930776	0.102923	0.0573442	0.0020915	0.00709957	0.0508768	0.0186558	0.0365598	0.140023		12	150443	13046532	1	3
	KYSE-140	Oesophagus	Carcinoma	753573	0.871176	0.930457	0.625072	0.952432	0.10513	0.0836249	0	0.00245924	0.0420609	0.0145811	0.0430508	0.171825		12	150443	44359539	1	3
	KYSE-180	Oesophagus	Carcinoma	907318	0.857859	0.909615	0.421075	0.916067	0.0683336	0.0458321	0.0100952	0.0134209	0.0522936	0.024852	0.0408474	0.120815		12	150443	9630557	1	3
	KYSE-270	Oesophagus	Carcinoma	907319	0.88455	0.948759	0.771677	0.968007	0.0753539	0.0836872	0.00110884	0.0112158	0.0495664	0.0274801	0.0337526	0.117411		12	150443	9630557	0	4
	KYSE-410	Oesophagus	Carcinoma	753574	0.88121	0.940926	0.678793	0.94824	0.0873437	0.058789	0	0.0220733	0.0402704	0.0113713	0.0223006	0.164563		12	150443	30289480	2	5
	KYSE-450	Oesophagus	Carcinoma	907320	0.882536	0.899474	0.183993	0.949862	0.0836715	0.0735527	0.00618801	0.00711713	0.036357	0.0201441	0.0390441	0.129758		12	1551051	23656815	0	3
	KYSE-510	Oesophagus	Carcinoma	907321	0.886089	0.941785	0.752821	0.92326	0.0981435	0.115487	0.00923691	0.021792	0.0511195	0.0162101	0.0423359	0.151646		12	150443	114446860	2	4
	KYSE-520	Oesophagus	Carcinoma	753575	0.887757	0.936403	0.866756	0.935691	0.356781	0.0841641	0.00926073	0.0162008	0.0553941	0.0173214	0.0358434	0.130534		12	150443	34343752	1	3
	KYSE-70	Oesophagus	Carcinoma	753576	0.909703	0.945986	0.719353	0.930544	0.101148	0.0812862	0.00300021	0.0197368	0.049034	0.0199743	0.0361086	0.14049		12	150443	15263122	1	3
	OE19	Oesophagus	Carcinoma	910079	0.881687	0.918857	0.727089	0.932765	0.0639437	0.0683168	0.0101689	0.014674	0.0515021	0.0169749	0.032	0.156998		12	4948854	10350033	1	3
	TE-1	Oesophagus	Carcinoma	753621	0.897318	0.935812	0.47615	0.918703	0.0420598	0.0475569	0	7.88892e-05	0.0293143	0.0231907	0.0359674	0.100595		12	150443	9633871	1	3
	TE-10	Oesophagus	Carcinoma	753622	0.87073	0.924689	0.32598	0.889133	0.0719918	0.0994115	0.0055397	0.0135807	0.0360876	0.00831978	0.0284591	0.134071		12	150443	32629932	1	3
	TE-11	Oesophagus	Carcinoma	946354	0.869771	0.902748	0.353621	0.892343	0.08843	0.0606568	0	0.00574713	0.0512175	0.0184281	0.0302341	0.113517		12	150443	27965224	1	3
	TE-12	Oesophagus	Carcinoma	946356	0.84691	0.920525	0.683922	0.943061	0.0920281	0.0591022	0	0.0209324	0.0509999	0.0168765	0.0412597	0.106254		12	5999306	79954200	1	3
	TE-15	Oesophagus	Carcinoma	753614	0.90069	0.927882	0.86523	0.934223	0.326807	0.0605686	0.0155617	0.00877908	0.0450425	0.020738	0.0201257	0.138079		12	150443	85024626	1	3
	TE-5	Oesophagus	Carcinoma	735784	0.883787	0.946765	0.437218	0.927846	0.0796554	0.0628105	0	0.0118686	0.0439956	0.0185544	0.0417936	0.221714		12	6156477	8600363	0	3
	TE-6	Oesophagus	Carcinoma	946355	0.886298	0.94866	0.868653	0.921851	0.195997	0.0978511	0.00477656	0.0134723	0.0681725	0.0189545	0.0283598	0.134496		12	4677211	47946795	1	2
	TE-8	Oesophagus	Carcinoma	753623	0.885264	0.941322	0.545355	0.974753	0.0627593	0.079718	0.00919086	0.00146872	0.0482097	0.0173657	0.0274799	0.114567		12	150443	9633871	1	3
	TE-9	Oesophagus	Carcinoma	946353	0.864903	0.926385	0.397087	0.919793	0.0734937	0.0917842	0.00194856	0.0105126	0.0549595	0.0203621	0.0424956	0.229202		12	150443	16745462	1	3
	OE21	Oesophagus	Esophageal Squamous Cell Carcinoma	1298359	0.859454	0.915718	0.308415	0.905816	0.124511	0.0473833	0	0.0138264	0.0517468	0.0228339	0.0343295	0.139744		12	150443	33730368	2	4
	OE33	Oesophagus	Other	910549	0.884233	0.947591	0.696884	0.929716	0.0788328	0.103257	0.00421174	0.0211622	0.054315	0.018539	0.0404082	0.17521		12	5712659	20293525	1	4
	KYSE-220	Oesophagus	Squamous Cell Carcinoma	1240167	0.890189	0.930144	0.756314	0.92843	0.0672323	0.0764067	0.00501226	0.0257835	0.0563627	0.0148466	0.0444633	0.122987		12	150443	10482593	0	3
	KYSE-50	Oesophagus	Squamous Cell Carcinoma	1298222	0.819801	0.876436	0.453197	0.909094	0.119685	0.0667669	0.00144652	0.0225907	0.0541469	0.0196805	0.0483509	0.137174		12	150443	13066220	2	7
	TE-4	Oesophagus	Squamous Cell Carcinoma	1503371	0.909904	0.942775	0.480498	0.961874	0.0554798	0.102049	0.0168761	0.0387509	0.0775605	0.0313383	0.0459179	0.191172		12	150443	30235581	0	2
	T-T	Oesophagus	Squamous Cell Carcinoma	1299064	0.848211	0.906034	0.268534	0.906733	0.10704	0.123885	0.00799191	0.0203644	0.046231	0.0340715	0.0318421	0.148129		12	1890589	9630557	0	4
	IGROV-1	Ovary	Adenocarcinoma	905968	0.813011	0.873318	0.912093	0.93952	0.0507455	0.07172	0.00847458	0.00567438	0.0435478	0.0151745	0.0350348	0.110026		12	150443	9630557	2	4
	JHOS-2	Ovary	Adenocarcinoma	1479995	0.898775	0.946381	0.135876	0.938955	0.141766	0.0816413	0.0276405	0.0215566	0.0645939	0.0259064	0.0454947	0.179658		12	3774209	19479630	1	2
	JHOS-4	Ovary	Adenocarcinoma	1480359	0.836895	0.917195	0.774371	0.95573	0.0921799	0.111569	0.0185038	0.0206773	0.0554503	0.0388369	0.0679219	0.24997		12	5480211	6877858	1	4
	OV-90	Ovary	Adenocarcinoma	1240197	0.84849	0.90374	0.664522	0.935541	0.076094	0.0669514	0.0136765	0.0219614	0.0649928	0.0218701	0.0441325	0.192232		12	150443	9630557	1	2
	OVISE	Ovary	Adenocarcinoma	1240198	0.869265	0.909442	0.87934	0.928554	0.0902658	0.0609345	0	0.0246418	0.0717678	0.017105	0.0424575	0.144394		12	2366322	9630557	1	3
	OVKATE	Ovary	Adenocarcinoma	1240199	0.873503	0.966105	0.0538236	0.981822	0.0458999	0.108849	0.0109181	0.00439668	0.0488359	0.0172195	0.0278552	0.13908		12	150443	16522950	0	1
	OVTOKO	Ovary	Adenocarcinoma	1298365	0.85277	0.903754	0.782597	0.925901	0.0987961	0.10336	0.0123504	0.0207554	0.0541712	0.0341723	0.0570219	0.293646		12	150443	9630557	2	4
	SK-OV-3	Ovary	Adenocarcinoma	905959	0.882028	0.965682	0.686912	0.962597	0.227112	0.133388	0.0057396	0.00792997	0.0394491	0.018682	0.0325884	0.194075		12	150443	9630557	0	2
	TOV-21G	Ovary	Adenocarcinoma	1240222	0.893372	0.92019	0.646227	0.885644	0.0831708	0.05953	0.00152111	0.0203785	0.0548718	0.0252918	0.0368678	0.164926		12	150443	9627239	1	2
	A2780	Ovary	Carcinoma	906804	0.730868	0.873411	0.663607	0.925169	0.0538538	0.0657256	0.0105325	0.0179163	0.0693818	0.0145518	0.0269448	0.150596		12	150443	31348032	1	2
	CAOV-3	Ovary	Carcinoma	906825	0.845391	0.899595	0.0870191	0.930622	0.0692994	0.0645118	0.00015294	0.00754527	0.0529353	0.0231285	0.040132	0.126957		12	5543796	8442285	2	5
	CAOV-4	Ovary	Carcinoma	949090	0.840641	0.91226	0.675769	0.917906	0.0949533	0.0906147	0.0124211	0.0278393	0.0584397	0.0326126	0.0518437	0.16594		12	2259968	9630557	2	6
	EFO-21	Ovary	Carcinoma	911905	0.943433	0.958364	0.678525	1	0.0725277	0.0685014	0.000969663	0.00650407	0.0520646	0.0281714	0.0268559	0.156565		12	150443	11158728	0	1
	KURAMOCHI	Ovary	Carcinoma	909975	0.858973	0.959363	0.793108	0.943144	0.0555156	0.0446158	0.00389704	0.00654361	0.0669978	0.0306842	0.0287533	0.116828		12	150443	23155126	1	2
	OAW-28	Ovary	Carcinoma	946360	0.852414	0.877965	0.482712	0.935908	0.0712395	0.059358	0.00332764	0.0200728	0.128503	0.0391582	0.040085	0.194147		12	1354345	6980181	1	3
	OAW-42	Ovary	Carcinoma	910548	0.842016	0.927319	0.52084	0.946581	0.0792085	0.09485	0.00767474	0.0239978	0.0953148	0.0268231	0.050905	0.146002		12	150443	7994788	1	3
	OC-314	Ovary	Carcinoma	909257	0.821559	0.924044	0.576576	0.906956	0.0666025	0.0659141	0.000408563	0.00683822	0.041236	0.0153981	0.0361328	0.12494		12	150443	79596228	1	3
	OV-7	Ovary	Carcinoma	1480360	0.659039	0.918352	0.889882	0.912056	0.101091	0.0792882	0.00809565	0.0281558	0.0425389	0.0232952	0.0540671	0.150707		12	150443	11504091	0	1
	OVCA420	Ovary	Carcinoma	1480364	0.889629	0.912148	0.512563	0.927611	0.0971159	0.0894025	0.00651029	0.0162326	0.0610393	0.0312794	0.0569117	0.339477		12	150443	43974415	1	3
	OVCAR-3	Ovary	Carcinoma	905933	0.85391	0.898124	0.576798	0.926504	0.072101	0.0440117	0	0.0171284	0.0629057	0.0207247	0.0376951	0.22956		12	150443	12440378	1	3
	OVCAR-4	Ovary	Carcinoma	905990	0.874023	0.956625	0.865612	0.970472	0.0674244	0.0552692	0	0.0180469	0.0296109	0.0194168	0.0265773	0.221973		12	150443	9630557	1	3
	OVCAR-5	Ovary	Carcinoma	905969	0.873068	0.902501	0.0817452	0.938588	0.0811347	0.114235	0.00832668	0.0263483	0.0617781	0.0336491	0.0434088	0.438567		12	6330472	9630557	0	2
	OVCAR-8	Ovary	Carcinoma	905991	0.876977	0.92055	0.422206	0.960626	0.212557	0.101132	0.00683913	0.0117533	0.0416918	0.0189359	0.037159	0.147507		12	150443	9630557	1	3
	PEO1	Ovary	Carcinoma	1480372	0.85782	0.866428	0.843536	0.940624	0.10271	0.0984626	0.0143377	0.022135	0.0659896	0.02782	0.0630067	0.155734		12	3708696	30144516	1	3
	RMG-I	Ovary	Carcinoma	909699	0.885466	0.947569	0.906755	0.964294	0.0622647	0.0835556	0.00393224	0.0244667	0.0720877	0.0268736	0.0477317	0.167793		12	150443	25739159	1	2
	SW626	Ovary	Carcinoma	909753	0.862453	0.914076	0.590372	0.947694	0.103988	0.0607312	0.0044501	0.0155431	0.0697183	0.0197471	0.0408324	0.164713		12	150443	9630557	2	4
	TYK-NU	Ovary	Carcinoma	909774	0.899643	0.923562	0.743476	0.967234	0.113585	0.14578	0.00773516	0.0275598	0.0554415	0.0254179	0.0442524	0.15296		12	150443	46558765	1	2
	ES-2	Ovary	Clear Cell Carcinoma	1240128	0.823685	0.680627	0.174292	0.964465	0.116652	0.0609372	0.0096748	0.0172534	0.0636638	0.028496	0.040347	0.140829		12	150443	20587217	2	4
	OVK-18	Ovary	Edometroid Carcinoma	1480371	0.840394	0.896781	0.643774	0.920181	0.0610147	0.06515	0.00889621	0.0241368	0.0391302	0.0257143	0.0299605	0.139978		12	150443	9630557	1	2
	PA-1	Ovary	Germ Cell Tumour	909255	0.883704	0.92245	0.803775	0.949711	0.251591	0.0902895	0.00361399	0.0108283	0.0707714	0.0446462	0.0442165	0.294681		12	150443	126726530	1	2
	EFO-27	Ovary	Mucinous Carcinoma	906852	0.87163	0.90138	0.880046	0.89031	0.0699591	0.111045	0.0272264	0.0229256	0.0660864	0.0398224	0.0400267	0.170149		12	150443	32713135	1	2
	OV-56	Ovary	Na	1480362	0.873048	0.926806	0.740201	0.952424	0.117612	0.113134	0.0126533	0.0187832	0.0583679	0.0274622	0.0406825	0.198734		12	150443	34854499	2	4
	KGN	Ovary	Other	924186	0.892384	0.927986	0.344341	0.943983	0.0717414	0.067017	0	0.00199958	0.0589427	0.0170702	0.0326705	0.168783		12	150443	39525136	1	2
	DOV13	Ovary	Ovarian Carcinoma	1479987	0.887588	0.916721	0.163493	0.926614	0.0765875	0.0804969	0.0108092	0.0157239	0.0513948	0.0173911	0.0352721	0.173187		12	150443	32280340	1	2
	FU-OV-1	Ovary	Ovarian Carcinoma	1240129	0.78075	0.879271	0.273861	0.887741	0.157422	0.0652757	0.00505503	0.0103507	0.0548202	0.0311485	0.0409841	0.128949		12	5749281	12253591	2	4
	Hey	Ovary	Ovarian Carcinoma	1479988	0.868071	0.905882	0.290194	0.917386	0.111028	0.0894549	0.0108887	0.0150495	0.0543742	0.0245737	0.0352554	0.156628		12	150443	9630557	2	5
	OVCA433	Ovary	Ovarian Carcinoma	1480367	0.900655	0.924927	0.884732	0.965893	0.109513	0.0927731	0.00582821	0.013002	0.0502741	0.0262144	0.0277755	0.565261		12	150443	9630557	1	3
	DAN-G	Pancreas	Adenocarcinoma	1290797	0.871236	0.924716	0.663263	0.91689	0.0936125	0.117949	0.0147486	0.0289162	0.0698649	0.0379488	0.02791	0.215566		12	150443	17602872	1	3
	HPAC	Pancreas	Adenocarcinoma	1298136	0.837039	0.876573	0.818724	0.901761	0.101166	0.114254	0.00710582	0.0194519	0.0676364	0.0230801	0.056796	0.139148		12	150443	9630557	2	4
	HS-766T	Pancreas	Adenocarcinoma	1298141	0.863744	0.66957	0.462947	0.930499	0.102657	0.11124	0.00117203	0.0304543	0.0519184	0.0304512	0.0374468	0.164002		12	150443	9630557	0	2
	PANC-02-03	Pancreas	Adenocarcinoma	1298475	0.864297	0.929436	0.714045	0.913837	0.180408	0.0975775	0.0073183	0.0245033	0.0637111	0.0328774	0.0736831	0.16738		12	150443	9630557	2	4
	PANC-04-03	Pancreas	Adenocarcinoma	1298476	0.874722	0.936616	0.243439	0.949275	0.0929513	0.117354	0.0114331	0.0303669	0.0583239	0.031583	0.0544812	0.205133		12	150443	9633871	1	3
	PA-TU-8902	Pancreas	Adenocarcinoma	1298526	0.853542	0.906118	0.12526	0.926479	0.113814	0.12279	0.0181373	0.0303855	0.056713	0.0346242	0.0562666	0.154088		12	6197310	13555619	1	8
	PA-TU-8988T	Pancreas	Adenocarcinoma	1240201	0.878241	0.938425	0.301784	0.908917	0.117101	0.146418	0.0169682	0.0235494	0.107311	0.0365719	0.0312382	0.251384		12	150443	30411087	0	2
	KP-3	Pancreas	Adenosquamous Carcinoma	1298219	0.842792	0.898869	0.0750218	0.917181	0.187546	0.0996469	0.00695398	0.0197939	0.0693962	0.0332586	0.0645937	0.137736		12	150443	9633871	0	3
	ASPC-1	Pancreas	Carcinoma	910702	0.867556	0.960337	0.100636	0.936195	0.0915842	0.105489	0.0138331	0.029634	0.0727549	0.0266215	0.0360646	0.168311		12	150443	9630557	0	2
	CAPAN-1	Pancreas	Carcinoma	753624	0.751167	0.934333	0.450711	0.90678	0.0831766	0.125645	0.00943261	0.0181013	0.0594052	0.0349102	0.0255494	0.213076		12	150443	54238350	0	2
	CAPAN-2	Pancreas	Carcinoma	910915	0.859656	0.919076	0.400534	0.929028	0.125914	0.121821	0.0135108	0.018939	0.0676457	0.0349847	0.0588529	0.167135		12	150443	30377630	2	4
	CFPAC-1	Pancreas	Carcinoma	906821	0.892073	0.950966	0.340557	1	0.0678936	0.078319	0.0069634	0.0192087	0.0642845	0.0202498	0.0348696	0.147693		12	150443	9630557	0	2
	HPAF-II	Pancreas	Carcinoma	724869	0.869303	0.931103	0.499714	0.972598	0.132298	0.100186	0.00293552	0.0106748	0.0732693	0.0271622	0.047549	0.178343		12	2258024	9630557	0	2
	HUP-T3	Pancreas	Carcinoma	907285	0.858192	0.935307	0.101984	0.936798	0.107683	0.0788043	0.00813413	0.0228642	0.0554679	0.0162448	0.0414274	0.148186		12	6313359	10155706	1	2
	HUP-T4	Pancreas	Carcinoma	907286	0.864449	0.939065	0.546648	0.942523	0.073633	0.0996754	0.00335746	0.0148486	0.0611474	0.0338108	0.0301787	0.162703		12	150443	17527999	1	4
	KP-4	Pancreas	Carcinoma	753572	0.83567	0.926777	0.419896	0.894434	0.096768	0.0667054	0.0121568	0.0252834	0.069278	0.0235167	0.050277	0.119586		12	150443	9630557	1	5
	MIA-PACA-2	Pancreas	Carcinoma	724870	0.876139	0.921408	0.550543	0.949826	0.0964989	0.0827571	0.012341	0.0391869	0.0539028	0.0258346	0.045266	0.155143		12	150443	9630557	0	4
	MZ1-PC	Pancreas	Carcinoma	753595	0.867282	0.934535	0.530383	0.922061	0.127764	0.11566	0.014721	0.0301332	0.0557188	0.0383551	0.0438255	0.195582		12	150443	24124860	2	4
	PANC-03-27	Pancreas	Carcinoma	925346	0.879411	0.923737	0.411258	0.925167	0.174862	0.104527	0.00685976	0.0166202	0.0576782	0.0334188	0.0424447	0.180691		12	150443	9630557	2	4
	PANC-08-13	Pancreas	Carcinoma	925347	0.875394	0.926723	0.803756	0.907034	0.0913295	0.121709	0.0109621	0.0238734	0.0712025	0.0299865	0.0482886	0.283252		12	150443	9630557	0	4
	PANC-10-05	Pancreas	Carcinoma	925348	0.884712	0.93234	0.460818	0.890064	0.15195	0.0860418	0.00989843	0.0218966	0.0504175	0.0250262	0.0486004	0.166541		12	150443	14808215	1	2
	PL4	Pancreas	Carcinoma	1298533	0.851593	0.898778	0.369919	0.923394	0.0862461	0.0547135	0.0052867	0.0232081	0.0591188	0.0220427	0.0439473	0.193396		12	2258024	8995756	2	9
	PSN1	Pancreas	Carcinoma	910546	0.82717	0.938586	0.696606	0.943328	0.0711831	0.0615622	0.00937416	0.0233322	0.0553668	0.0213155	0.0368604	0.172947		12	150443	9630557	0	3
	YAPC	Pancreas	Carcinoma	909904	0.914378	0.899417	0.301924	0.960086	0.0888021	0.114412	0.0124638	0.0258887	0.0753086	0.0309488	0.0455902	0.278446		12	150443	16397608	0	2
	BXPC-3	Pancreas	Ductal Carcinoma	906693	0.872724	0.933315	0.424927	0.941865	0.0642924	0.0553842	0.00154083	0.00521999	0.0459544	0.0176363	0.0364958	0.116125		12	150443	10751283	1	3
	SW1990	Pancreas	Ductal Carcinoma	910907	0.838797	0.904598	0.742682	0.917973	0.0976571	0.109159	0.00101852	0.0130811	0.0629554	0.0330066	0.0401459	0.286581		12	150443	27645993	0	3
	QGP-1	Pancreas	Islet Cell Carcinoma	1298534	0.863724	0.916174	0.655434	0.925315	0.0913971	0.0917458	0.0122585	0.0201493	0.064407	0.0349749	0.0431252	0.152893		12	150443	9397075	1	4
	KP-1N	Pancreas	Pancreatic Tumor	1298216	0.831811	0.898217	0.53548	0.928752	0.0839697	0.0908118	0.0137688	0.0267574	0.0586096	0.0320732	0.0289895	0.15489		12	150443	24589139	0	2
	SUIT-2	Pancreas	Tubular Adenocarcinoma	1240219	0.869655	0.931132	0.48809	0.917794	0.120303	0.107557	0.00522702	0.0265559	0.0548948	0.0322594	0.0566479	0.136499		12	150443	9630557	1	4
	JAR	Placenta	Choriocarcinoma	907175	0.823099	0.880288	0.310102	0.944077	0.0886479	0.123345	0.0100097	0.0456263	0.0501971	0.0435984	0.0520395	0.153222		12	2211145	8454415	1	3
	JEG-3	Placenta	Choriocarcinoma	907176	0.814131	0.864975	0.342119	0.901748	0.129728	0.103214	0.0092616	0.0209943	0.0515682	0.027996	0.0436969	0.167659		12	150443	9630557	1	3
	IST-MES1	Pleura	Mesothelioma	907173	0.88148	0.938084	0.486045	0.911016	0.159137	0.123217	0.0103592	0.0100951	0.0496382	0.0365447	0.0448921	0.206109		12	150443	28442074	1	3
	MPP-89	Pleura	Mesothelioma	908150	0.848382	0.928595	0.373193	0.955159	0.176382	0.061949	0.0106471	0.0262814	0.0548798	0.0344137	0.0347934	0.20979		12	150443	33294661	0	2
	MSTO-211H	Pleura	Mesothelioma	908152	0.827141	0.905595	0.28692	0.960119	0.199395	0.116729	0.0143885	0.0116984	0.0646397	0.0272378	0.0326766	0.174128		12	150443	95147482	2	4
	NCI-H2052	Pleura	Mesothelioma	688058	0.897273	0.929816	0.241072	0.868142	0.272597	0.0826718	0.000232558	0.0109453	0.0452291	0.0192444	0.0315142	0.142511		12	150443	33014525	2	4
	NCI-H2452	Pleura	Mesothelioma	908462	0.87949	0.904832	0.0625216	0.947756	0.316157	0.0945579	0.0105992	0.0118201	0.0431398	0.0264833	0.0313718	0.147063		12	150443	9630557	2	4
	NCI-H28	Pleura	Mesothelioma	908470	0.863429	0.927326	0.256529	0.921624	0.0919637	0.100111	0.0130832	0.0239767	0.0560197	0.016373	0.0450116	0.167135		12	150443	9426720	2	4
	H2369	Pleura	Pleural Mesothelioma	1290808	0.897101	0.957885	0.0822893	0.961139	0.0785887	0.259413	0	0.0173421	0.0514053	0.00827711	0.0300646	0.14164		12	150443	9630557	0	3
	H2373	Pleura	Pleural Mesothelioma	1290809	0.908642	0.943799	0.623835	0.902998	0.073384	0.10431	0.00537996	0.0191786	0.0569369	0.0125601	0.0186979	0.17403		12	150443	29915778	0	1
	H2461	Pleura	Pleural Mesothelioma	1290810	0.889777	0.921658	0.0882797	0.939828	0.0636552	0.115904	0.00297737	0.0178239	0.0511049	0.0181192	0.0171687	0.179431		12	150443	33299791	0	3
	H2591	Pleura	Pleural Mesothelioma	1240131	0.848988	0.92617	0.175556	0.943053	0.142355	0.133656	0.00835456	0.0290099	0.0597643	0.0254502	0.0464288	0.142275		12	150443	9630557	1	2
	H2595	Pleura	Pleural Mesothelioma	1240132	0.854143	0.894788	0.074542	0.870748	0.083988	0.0845516	0.00589466	0.019401	0.101493	0.0213547	0.0565875	0.131596		12	150443	17140944	2	4
	H2722	Pleura	Pleural Mesothelioma	1290812	0.892625	0.941068	0.756245	0.961153	0.0883222	0.0675008	0	0.00434137	0.0393571	0.0143229	0.0329189	0.147046		12	150443	15184857	2	4
	H2731	Pleura	Pleural Mesothelioma	1240134	0.889015	0.942013	0.382346	0.927335	0.169432	0.0935203	0.0158461	0.0128581	0.0567483	0.0125688	0.0379708	0.163776		12	150443	9521487	1	2
	H2795	Pleura	Pleural Mesothelioma	1290813	0.874736	0.9175	0.200289	0.932661	0.0736341	0.0727112	0.0120894	0.0188663	0.0614548	0.0251408	0.0422139	0.146352		12	150443	33730368	1	2
	H2803	Pleura	Pleural Mesothelioma	1240135	0.876579	0.930921	0.551141	0.93171	0.0959342	0.0902094	7.97003e-05	0.0136998	0.0522713	0.0285694	0.0397267	0.141727		12	150443	48300708	1	2
	H2804	Pleura	Pleural Mesothelioma	1240136	0.837828	0.926441	0.134132	0.953451	0.0898199	0.115661	0.00470108	0.0156265	0.0515864	0.0262481	0.0401671	0.135009		12	150443	26246708	2	4
	H2810	Pleura	Pleural Mesothelioma	1240137	0.901371	0.902093	0.442844	0.935841	0.0933245	0.0989331	0.0122692	0.0151986	0.0780137	0.0327687	0.0522715	0.163239		12	150443	9627239	1	3
	H2818	Pleura	Pleural Mesothelioma	1290814	0.871221	0.92263	0.0692579	0.927614	0.0704498	0.0446497	0.00827115	0.0152222	0.0445248	0.0188069	0.0287328	0.127226		12	150443	33149940	2	4
	H2869	Pleura	Pleural Mesothelioma	1240138	0.873553	0.958838	0.344783	0.963046	0.0710405	0.123018	0	0.0131436	0.0510053	0.0171042	0.0296901	0.167731		12	150443	9630557	0	1
	H513	Pleura	Pleural Mesothelioma	1240141	0.84517	0.935102	0.303177	0.946811	0.0975089	0.100802	0	0.0114217	0.0500745	0.034858	0.0397817	0.157838		12	150443	46648391	2	4
	H290	Pleura	Pleural Mesothelioma From Pleural Fluid	1240139	0.870261	0.919447	0.211656	0.931282	0.0799981	0.111917	0.0119958	0.021096	0.0498433	0.0254977	0.0369482	0.160102		12	150443	9159023	2	4
	LNCAP-CLONE-FGC	Prostate	Adenocarcinoma	907788	0.850498	0.892596	0.574862	0.897163	0.0580438	0.0966525	0.00705803	0.0110419	0.0478691	0.0267552	0.0361625	0.145022		12	150443	7974004	2	4
	PC-3	Prostate	Adenocarcinoma	905934	0.920869	0.958874	0.838828	0.941283	0.225201	0.0903322	0	0.00318869	0.0475574	0.00997873	0.0279101	0.120532		12	150443	9630557	0	3
	22RV1	Prostate	Carcinoma	924100	0.777591	0.76098	0.605883	0.869447	0.0899506	0.0728965	0.00683041	0.0148065	0.0542305	0.0270913	0.0482541	0.133978		12	150443	34756673	1	3
	DU-145	Prostate	Carcinoma	905935	0.885934	0.955587	0.861288	0.939393	0.071864	0.105277	0.00239963	0.012976	0.0414971	0.0192945	0.0382142	0.133331		12	875355	23597367	0	2
	PWR-1E	Prostate	Carcinoma	1330993	0.892387	0.919614	0.71654	0.941302	0.112444	0.137749	0.0100012	0.0263083	0.0523429	0.0224363	0.0847417	0.187223		12	150443	41213731	1	2
	VCAP	Prostate	Hormone Refractory Prostate Cancer	1299075	0.815381	0.914727	0.478096	0.921797	0.0772454	0.1117	0.02711	0.031848	0.0893919	0.0381645	0.0433805	0.167059		12	150443	12688181	2	4
	BPH-1	Prostate	Hyperplasia	924105	0.890384	0.941446	0.867231	0.944273	0.0884274	0.103089	0.017128	0.0293504	0.0723856	0.0393762	0.0547033	0.196997		12	150443	10857649	1	3
	NCI-H660	Prostate	Small Cell Carcinoma	1330975	0.863333	0.922032	0.913025	0.927581	0.180571	0.169389	0.0159467	0.0212056	0.0693495	0.0328557	0.0494363	0.157957		12	150443	9630557	0	3
	A253	Salivary Gland	Carcinoma	906794	0.916484	0.951516	0.807508	0.906839	0.156626	0.0928115	0.00969147	0.0196692	0.0539218	0.0141076	0.0291433	0.125593		12	2259968	9627239	0	2
	H3118	Salivary Gland	Salivary Gland (Parotid) Mucoepidermoid Carcinoma	1240140	0.879923	0.87277	0.339749	0.884801	0.0912581	0.0994817	0.0183436	0.0185203	0.0637365	0.0336243	0.0424517	0.143592		12	150443	63306735	1	2
	DJM-1	Skin	Adnexal Tumour	906841	0.71177	0.901265	0.229089	0.904075	0.0772584	0.0706406	0.00223901	0.0126492	0.0473499	0.0213491	0.049193	0.14564		12	150443	52645186	1	2
	A388	Skin	Carcinoma	910697	0.873284	0.935216	0.25762	0.927746	0.142022	0.115483	0.015485	0.023923	0.0537713	0.0615509	0.0478293	0.404038		12	150443	133778190	1	2
	A431	Skin	Carcinoma	910925	0.85388	0.903339	0.401015	0.949352	0.0780624	0.10848	0.00976996	0.0235787	0.0570427	0.0270182	0.0486603	0.132637		12	150443	33230355	1	3
	A101D	Skin	Malignant Melanoma	910921	0.847296	0.92621	0.577936	0.899889	0.0587193	0.0737168	0.00758387	0.00503221	0.049156	0.0219195	0.0413004	0.137218		12	150443	57267095	1	3
	A2058	Skin	Malignant Melanoma	906792	0.693379	0.879599	0.190608	0.945358	0.0642379	0.0618266	0.000502715	0.0136465	0.0444324	0.00945301	0.0362395	0.145553		12	150443	9630557	1	2
	A375	Skin	Malignant Melanoma	906793	0.745314	0.881054	0.197468	0.932423	0.0708672	0.0886251	0.00894339	0.0280244	0.109763	0.0356085	0.0572297	0.144313		12	150443	22374407	1	3
	A4-FUK	Skin	Malignant Melanoma	910934	0.849826	0.89543	0.0833214	0.919689	0.0859526	0.0740829	0.00283234	0.0324606	0.0701319	0.0258227	0.0520602	0.145885		12	1619823	9937037	1	3
	CHL-1	Skin	Malignant Melanoma	910853	0.81812	0.917605	0.780508	0.929582	0.0706266	0.0829312	0.00779748	0.0346403	0.0527439	0.0273691	0.0402376	0.364948		12	150443	16056633	1	3
	COLO-679	Skin	Malignant Melanoma	906818	0.72987	0.630485	0.253697	0.937949	0.0512265	0.120634	0.00712428	0.0150376	0.0603248	0.0253186	0.0317959	0.157739		12	150443	133778190	1	2
	COLO-792	Skin	Malignant Melanoma	906814	0.694084	0.757013	0.29394	0.934277	0.0723465	0.100415	0.00978017	0.0211869	0.0603257	0.0258108	0.0430625	0.136046		12	150443	14426092	2	4
	COLO-800	Skin	Malignant Melanoma	906813	0.609188	0.767944	0.275602	0.840202	0.0654561	0.0774523	0.0104186	0.0137642	0.0759592	0.0285803	0.0455288	0.188185		12	150443	22524722	1	2
	COLO-829	Skin	Malignant Melanoma	687448	0.86978	0.893632	0.28871	0.909559	0.064352	0.0852362	0.0140845	0.0351337	0.0820993	0.0334622	0.0364833	0.135472		12	150443	17228377	1	3
	CP50-MEL-B	Skin	Malignant Melanoma	753545	0.854746	0.920318	0.551729	0.932941	0.0635969	0.0975848	0.0114286	0.0297596	0.0746869	0.0244072	0.0508617	0.156552		12	150443	33638795	1	2
	CP66-MEL	Skin	Malignant Melanoma	753546	0.884592	0.728082	0.330176	0.970602	0.0737716	0.0802024	0.000618238	0.00722915	0.0596758	0.0306603	0.0370961	0.174606		12	150443	73267135	1	2
	CP67-MEL	Skin	Malignant Melanoma	949092	0.86652	0.958496	0.175127	0.972823	0.0520571	0.0699011	0.0108529	0.014347	0.0548574	0.0184292	0.0363948	0.124512		12	150443	33421784	1	2
	G-361	Skin	Malignant Melanoma	906865	0.81417	0.788405	0.418506	0.883503	0.054777	0.0885451	0.0139436	0.0183321	0.110878	0.0406989	0.0357777	0.120302		12	150443	26530543	1	3
	GAK	Skin	Malignant Melanoma	910932	0.127298	0.260527	0.0595545	0.237462	0.0373634	0.0832537	0.00865231	0.0105591	0.0564224	0.0170342	0.0306631	0.13092		12	2448342	19808617	1	3
	HMV-II	Skin	Malignant Melanoma	907058	0.640374	0.664366	0.0882568	0.92454	0.060799	0.0942756	0.00303153	0.0257125	0.114514	0.0342564	0.052014	0.145057		12	150443	9630557	1	3
	Hs-939-T	Skin	Malignant Melanoma	1298144	0.888947	0.925802	0.547365	0.926422	0.0625838	0.100149	0.0147639	0.0122962	0.0505647	0.023947	0.0163336	0.25721		12	150443	28239059	1	2
	HT-144	Skin	Malignant Melanoma	907067	0.792591	0.922056	0.475806	0.926412	0.0634688	0.0949435	0	0.0306887	0.0823023	0.0347978	0.0522537	0.174932		12	150443	58710622	1	3
	IGR-1	Skin	Malignant Melanoma	907169	0.714715	0.612103	0.291028	0.883017	0.0706326	0.097765	0.0129342	0.02393	0.121146	0.0446726	0.0605078	0.181602		12	6008714	45261571	2	4
	IPC-298	Skin	Malignant Melanoma	907171	0.65482	0.846936	0.170286	0.839054	0.0789254	0.128353	0.00384134	0.028445	0.112746	0.0285719	0.0459193	0.140693		12	150443	9630557	1	4
	IST-MEL1	Skin	Malignant Melanoma	907172	0.848098	0.892853	0.712285	0.936167	0.109438	0.0818594	0.0119358	0.0272852	0.106532	0.0546466	0.0577242	0.252062		12	150443	9633871	2	5
	LB2518-MEL	Skin	Malignant Melanoma	753579	0.827371	0.810354	0.397606	0.939742	0.071305	0.0832252	0.0126173	0.0250256	0.079187	0.0330425	0.0400028	0.187894		12	150443	9630557	1	3
	LB373-MEL-D	Skin	Malignant Melanoma	753581	0.817513	0.933212	0.284846	0.918561	0.06031	0.10492	0.0114738	0.0259051	0.0914778	0.0414209	0.0372192	0.157628		12	150443	16414427	1	3
	M14	Skin	Malignant Melanoma	905975	0.829888	0.907287	0.801315	0.917001	0.0793746	0.11301	0.0126065	0.0311036	0.0860736	0.041089	0.0577326	0.148148		12	150443	9630557	1	3
	MEL-HO	Skin	Malignant Melanoma	908124	0.743509	0.72753	0.137559	0.829484	0.0657734	0.0731232	0.00423105	0.0170141	0.0520629	0.031875	0.0429327	0.111516		12	150443	31137140	1	3
	MEL-JUSO	Skin	Malignant Melanoma	908125	0.87758	0.93591	0.0808269	0.918995	0.0652799	0.0895984	0.0114265	0.0234733	0.0674912	0.0327822	0.0500577	0.126212		12	150443	24555672	1	2
	MEWO	Skin	Malignant Melanoma	908128	0.841645	0.930512	0.0810494	0.943597	0.0548554	0.0905031	0.00204313	0.00402197	0.0593805	0.0184947	0.0310742	0.145998		12	150443	9625224	0	1
	MMAC-SF	Skin	Malignant Melanoma	925339	0.848861	0.953872	0.127437	0.904523	0.0480335	0.0971699	0.00618481	0.0121387	0.0441116	0.0190511	0.0338038	0.125354		12	150443	34697308	1	3
	MZ2-MEL	Skin	Malignant Melanoma	971777	0.838156	0.908974	0.241826	0.899935	0.0719242	0.08309	0.0107244	0.026742	0.0863037	0.0376109	0.0385614	0.139497		12	150443	9630557	1	2
	MZ7-MEL	Skin	Malignant Melanoma	753596	0.894628	0.92558	0.452019	0.920466	0.0554155	0.0791125	0.00247476	0.00160222	0.0475106	0.0175408	0.0360477	0.170456		12	150443	21999108	1	2
	RPMI-7951	Skin	Malignant Melanoma	910903	0.674585	0.940752	0.419057	0.947244	0.078343	0.112817	0.0157654	0.0153253	0.088312	0.0377565	0.0482635	0.20296		12	150443	26343301	1	2
	RVH-421	Skin	Malignant Melanoma	909706	0.882222	0.905716	0.460331	0.925005	0.0618742	0.0923987	0.00213961	0.00604201	0.0490109	0.0291225	0.0241133	0.126126		12	6124224	9633871	1	3
	SH-4	Skin	Malignant Melanoma	909713	0.75589	0.8625	0.068102	0.907221	0.0480205	0.0548654	0	0.0148318	0.0550866	0.0174591	0.0395554	0.122595		12	150443	30234000	1	2
	SK-MEL-1	Skin	Malignant Melanoma	909723	0.775299	0.861948	0.105233	0.775953	0.0941747	0.086486	0.00500751	0.0170617	0.0611369	0.0387596	0.0492447	0.135239		12	6272804	9218606	2	4
	SK-MEL-2	Skin	Malignant Melanoma	905955	0.790065	0.932059	0.132889	0.758638	0.101542	0.115076	0.014876	0.0201663	0.065959	0.0318118	0.0418838	0.156272		12	558019	9630557	1	2
	SK-MEL-24	Skin	Malignant Melanoma	909725	0.885915	0.591908	0.231733	0.947882	0.0698985	0.100388	0.00498777	0.013861	0.0583697	0.0297822	0.0379264	0.128147		12	150443	32762862	1	2
	SK-MEL-3	Skin	Malignant Melanoma	909724	0.775254	0.897472	0.127484	0.941043	0.0612947	0.0998437	0	0.0150874	0.0474457	0.0152903	0.0308081	0.115161		12	150443	9630557	2	4
	SK-MEL-30	Skin	Malignant Melanoma	909726	0.775797	0.928033	0.347557	0.940566	0.0773119	0.092629	0.0109072	0.0247336	0.0601353	0.0320066	0.0440202	0.139745		12	150443	42044508	2	4
	SK-MEL-31	Skin	Malignant Melanoma	909727	0.813947	0.819487	0.231923	0.838477	0.102362	0.114551	0.00669759	0.0123276	0.05474	0.0341352	0.0575504	0.153145		12	150443	9630557	3	6
	WM-115	Skin	Malignant Melanoma	909784	0.859391	0.928313	0.849307	0.879466	0.0929759	0.111611	0.00933557	0.0198357	0.0617061	0.033236	0.0450383	0.142234		12	150443	38424982	1	2
	451LU	Skin	Melanoma	1287706	0.818161	0.758773	0.160759	0.901478	0.0701981	0.100331	0.0106145	0.0298009	0.062336	0.0173963	0.0326328	0.134842		12	150443	9630557	1	5
	C32	Skin	Melanoma	906830	0.875212	0.951813	0.111141	0.973807	0.0758314	0.0791028	0.00350817	0.0105127	0.12524	0.0297585	0.0588487	0.106373		12	150443	24442699	1	2
	G-MEL	Skin	Melanoma	1240130	0.67211	0.902044	0.25137	0.891309	0.0559151	0.0737456	0.0108764	0.0208571	0.116197	0.0407664	0.050788	0.148771		12	150443	84569595	1	3
	HS-940-T	Skin	Melanoma	1298145	0.872752	0.921546	0.887237	0.907385	0.0855671	0.108158	0.0161879	0.0237384	0.0622689	0.0582994	0.062242	0.160016		12	150443	17244385	2	3
	IGR-37	Skin	Melanoma	1240153	0.783343	0.88509	0.133531	0.904099	0.0577014	0.0647141	0.0102742	0.0100249	0.0444774	0.0159553	0.0235025	0.0881156		12	1763120	17355887	1	2
	LOXIMVI	Skin	Melanoma	905974	0.812512	0.930719	0.418967	0.937852	0.135387	0.101053	0.00466296	0.011205	0.0392773	0.0196785	0.0330021	0.131234		12	150443	9630557	2	4
	SK-MEL-28	Skin	Melanoma	905954	0.884809	0.857376	0.275212	0.895865	0.0479315	0.091934	0	0.0112989	0.0443885	0.0194147	0.0337728	0.111365		12	3900555	22032033	1	3
	SK-MEL-5	Skin	Melanoma	905956	0.580322	0.739357	0.0949942	0.884072	0.0632374	0.104785	0.0104806	0.0186395	0.0449974	0.0233765	0.0363945	0.111482		12	3851049	9633871	1	3
	UACC-257	Skin	Melanoma	905977	0.769145	0.87498	0.0924685	0.909661	0.0621117	0.0863561	0.00426063	0.00790514	0.0398713	0.0178822	0.044978	0.0888764		12	150443	33299791	1	2
	UACC-62	Skin	Melanoma	905976	0.717137	0.90394	0.143539	0.941537	0.0483996	0.0864406	0.00880805	0.0129408	0.0378342	0.0201295	0.0357273	0.103762		12	150443	81283587	1	2
	WM1552C	Skin	Melanoma	1299078	0.853073	0.915974	0.14504	0.93516	0.0967122	0.0718181	0.00577187	0.035353	0.0868401	0.0352033	0.0437459	0.121539		12	150443	9630557	0	3
	WM278	Skin	Melanoma	1240226	0.86981	0.913607	0.353644	0.898056	0.0900156	0.0790625	0	0.00481396	0.0736428	0.0318819	0.0478549	0.146917		12	150443	55430980	1	4
	WM35	Skin	Melanoma	1299080	0.896757	0.938332	0.849152	0.913163	0.0664066	0.0678313	0.00430302	0.0253743	0.0715272	0.0297285	0.0516358	0.136232		12	150443	24900087	0	2
	WM793B	Skin	Melanoma	1299081	0.866785	0.906569	0.803179	0.969959	0.0661292	0.0725208	0.00614116	0.0131236	0.0676899	0.0288465	0.0398197	0.129095		12	150443	34835837	1	2
	HUTU-80	Small Intestine	Carcinoma	907073	0.834681	0.920845	0.840497	0.945249	0.0796859	0.107113	0.0114458	0.0306189	0.062837	0.0314263	0.0549416	0.154483		12	150443	120013492	1	2
	VA-ES-BJ	Soft Tissue	Epithelioid Sarcoma	688121	0.835521	0.891758	0.52989	0.945199	0.130706	0.120445	0.00943497	0.0185939	0.0677328	0.0397231	0.044439	0.156355		12	150443	91171407	1	3
	HT-1080	Soft Tissue	Fibrosarcoma	907064	0.871106	0.927564	0.539411	0.962015	0.0961586	0.096401	0.0126965	0.0233522	0.0609612	0.05533	0.0314649	0.510614		12	150443	33355636	1	2
	SW684	Soft Tissue	Fibrosarcoma	909754	0.847037	0.900646	0.070807	0.905344	0.109192	0.123862	0.0120964	0.0377512	0.0572159	0.024542	0.0516779	0.172247		12	150443	30649911	1	4
	SKN	Soft Tissue	Leio Myoma	1240215	0.847778	0.906471	0.188982	0.920399	0.0977343	0.0708187	0.00707921	0.0251565	0.0682758	0.0342568	0.038464	0.299093		12	150443	12530698	0	3
	G-402	Soft Tissue	Leiomyoblastoma	907298	0.879996	0.907072	0.781589	0.937424	0.0434001	0.0661588	0.0096782	0.0260469	0.0472404	0.0301332	0.0399049	0.115326		12	150443	133778190	1	2
	SK-UT-1	Soft Tissue	Leiomyosarcoma	909732	0.882901	0.923146	0.757535	0.933575	0.0903613	0.0714991	0.00368227	0.0161819	0.0584906	0.0239809	0.0364822	0.146231		12	150443	9633871	1	2
	SW872	Soft Tissue	Liposarcoma	909756	0.8748	0.42083	0.88757	0.981144	0.113668	0.161608	0.00883716	0.0182371	0.0572662	0.0362589	0.0449852	0.180525		12	150443	9633871	0	3
	GCT	Soft Tissue	Malignant Fibrous Histiocytoma-Pleomorphic Sarcoma	906999	0.799035	0.842963	0.374005	0.908397	0.0994137	0.1103	0.010842	0.0295981	0.0600156	0.0383867	0.0526812	0.215633		12	150443	13526328	1	3
	MFH-INO	Soft Tissue	Malignant Fibrous Histiocytoma-Pleomorphic Sarcoma	925343	0.816219	0.901577	0.123732	0.901737	0.105089	0.119593	0.0150153	0.0389689	0.0587607	0.0333645	0.0434246	0.481797		12	150443	9630557	1	3
	RKN	Soft Tissue	Myoma Ovarii	1298539	0.864172	0.907822	0.0817644	0.917821	0.114399	0.109235	0.015964	0.0243132	0.0519859	0.0316231	0.0494035	0.158093		12	150443	10756855	0	5
	A204	Soft Tissue	Rhabdomyosarcoma	910784	0.762703	0.916542	0.141662	0.955248	0.0859504	0.135202	0.0154578	0.0369979	0.0980378	0.0392636	0.0401054	0.197805		12	150443	9633871	1	2
	A673	Soft Tissue	Rhabdomyosarcoma	684052	0.232879	0.954459	0.160751	0.943779	0.0701699	0.0718354	0.0153798	0.0342049	0.0596265	0.028564	0.0535107	0.134346		12	150443	29682357	1	2
[truncated: 112 more rows]

## Sheet: C. NSUN4
	Dataset S1C: Methylation and Copy Number (CNV) data of COSMIC cell lines proyect dataset for the NSUN4 gene. Methylation data (blue header) includes all CpG sites interrogated with the HumanMethylation450 beadarray (green=unmethylated; red=methylated), incluiding the annotation of the CpGs in terms of chromosome (CHR), location (MAPINFO), affected gene (USCS REFGENE NAME), location within the gen…
[truncated: 987 more rows]

[truncated: 3 more sheets: D. NSUN5 normal tissue, E.NSUN5 normal brain and astro , F. White matter ]
